# Supplementary material for: Characterization of Elements Involved in Allosteric Light Regulation of Phosphodiesterase Activity by Comparison of Different Functional BlrP1 States
Source: J Mol Biol. 2014 Feb 20;426(4):853–68. doi: 10.1016/j.jmb.2013.11.018 (PMC3989770; doi:10.1016/j.jmb.2013.11.018)
Supplement: Supplementary file 8 — Klebsiella pneumoniae BlrP1 pH 9.0 manganese/c-di-GMP complex. [file mmc8.pdb]

HEADER    HYDROLASE, SIGNALING PROTEIN            27-FEB-09   3GG0              
TITLE     KLEBSIELLA PNEUMONIAE BLRP1 PH 9.0 MANGANESE/CY-DIGMP COMPLEX         
COMPND    MOL_ID: 1;                                                            
COMPND   2 MOLECULE: KLEBSIELLA PNEUMONIAE BLRP1;                               
COMPND   3 CHAIN: A, B;                                                         
COMPND   4 ENGINEERED: YES                                                      
SOURCE    MOL_ID: 1;                                                            
SOURCE   2 ORGANISM_SCIENTIFIC: KLEBSIELLA PNEUMONIAE SUBSP. PNEUMONIAE MGH     
SOURCE   3 78578;                                                               
SOURCE   4 ORGANISM_TAXID: 272620;                                              
SOURCE   5 GENE: BLRP, KPN78578_15680, KPN_01598;                               
SOURCE   6 EXPRESSION_SYSTEM: ESCHERICHIA COLI;                                 
SOURCE   7 EXPRESSION_SYSTEM_TAXID: 562;                                        
SOURCE   8 EXPRESSION_SYSTEM_STRAIN: ROSETTA 2 (DE-3);                          
SOURCE   9 EXPRESSION_SYSTEM_VECTOR_TYPE: PET28-DERIVED                         
KEYWDS    TIM-BARREL, EAL DOMAIN, BLUF DOMAIN, HYDROLASE, SIGNALING PROTEIN     
EXPDTA    X-RAY DIFFRACTION                                                     
AUTHOR    T.BARENDS,E.HARTMANN,J.GRIESE,T.BEITLICH,N.KIRIENKO,D.RYJENKOV,       
AUTHOR   2 J.REINSTEIN,R.SHOEMAN,M.GOMELSKY,I.SCHLICHTING                       
REVDAT   3   19-JUN-13 3GG0    1       JRNL   VERSN                             
REVDAT   2   06-OCT-09 3GG0    1       HETATM                                   
REVDAT   1   23-JUN-09 3GG0    0                                                
JRNL        AUTH   T.R.BARENDS,E.HARTMANN,J.J.GRIESE,T.BEITLICH,N.V.KIRIENKO,   
JRNL        AUTH 2 D.A.RYJENKOV,J.REINSTEIN,R.L.SHOEMAN,M.GOMELSKY,             
JRNL        AUTH 3 I.SCHLICHTING                                                
JRNL        TITL   STRUCTURE AND MECHANISM OF A BACTERIAL LIGHT-REGULATED       
JRNL        TITL 2 CYCLIC NUCLEOTIDE PHOSPHODIESTERASE.                         
JRNL        REF    NATURE                        V. 459  1015 2009              
JRNL        REFN                   ISSN 0028-0836                               
JRNL        PMID   19536266                                                     
JRNL        DOI    10.1038/NATURE07966                                          
REMARK   2                                                                      
REMARK   2 RESOLUTION.    2.55 ANGSTROMS.                                       
REMARK   3                                                                      
REMARK   3 REFINEMENT.                                                          
REMARK   3   PROGRAM     : REFMAC 5.2.0005                                      
REMARK   3   AUTHORS     : MURSHUDOV,VAGIN,DODSON                               
REMARK   3                                                                      
REMARK   3    REFINEMENT TARGET : MAXIMUM LIKELIHOOD                            
REMARK   3                                                                      
REMARK   3  DATA USED IN REFINEMENT.                                            
REMARK   3   RESOLUTION RANGE HIGH (ANGSTROMS) : 2.55                           
REMARK   3   RESOLUTION RANGE LOW  (ANGSTROMS) : 48.45                          
REMARK   3   DATA CUTOFF            (SIGMA(F)) : 0.000                          
REMARK   3   COMPLETENESS FOR RANGE        (%) : 97.4                           
REMARK   3   NUMBER OF REFLECTIONS             : 26293                          
REMARK   3                                                                      
REMARK   3  FIT TO DATA USED IN REFINEMENT.                                     
REMARK   3   CROSS-VALIDATION METHOD          : THROUGHOUT                      
REMARK   3   FREE R VALUE TEST SET SELECTION  : RANDOM                          
REMARK   3   R VALUE     (WORKING + TEST SET) : 0.242                           
REMARK   3   R VALUE            (WORKING SET) : 0.240                           
REMARK   3   FREE R VALUE                     : 0.295                           
REMARK   3   FREE R VALUE TEST SET SIZE   (%) : 5.000                           
REMARK   3   FREE R VALUE TEST SET COUNT      : 1392                            
REMARK   3                                                                      
REMARK   3  FIT IN THE HIGHEST RESOLUTION BIN.                                  
REMARK   3   TOTAL NUMBER OF BINS USED           : 20                           
REMARK   3   BIN RESOLUTION RANGE HIGH       (A) : 2.55                         
REMARK   3   BIN RESOLUTION RANGE LOW        (A) : 2.62                         
REMARK   3   REFLECTION IN BIN     (WORKING SET) : 1870                         
REMARK   3   BIN COMPLETENESS (WORKING+TEST) (%) : 96.58                        
REMARK   3   BIN R VALUE           (WORKING SET) : 0.3320                       
REMARK   3   BIN FREE R VALUE SET COUNT          : 105                          
REMARK   3   BIN FREE R VALUE                    : 0.3950                       
REMARK   3                                                                      
REMARK   3  NUMBER OF NON-HYDROGEN ATOMS USED IN REFINEMENT.                    
REMARK   3   PROTEIN ATOMS            : 6169                                    
REMARK   3   NUCLEIC ACID ATOMS       : 0                                       
REMARK   3   HETEROGEN ATOMS          : 158                                     
REMARK   3   SOLVENT ATOMS            : 130                                     
REMARK   3                                                                      
REMARK   3  B VALUES.                                                           
REMARK   3   FROM WILSON PLOT           (A**2) : NULL                           
REMARK   3   MEAN B VALUE      (OVERALL, A**2) : 30.99                          
REMARK   3   OVERALL ANISOTROPIC B VALUE.                                       
REMARK   3    B11 (A**2) : -0.04000                                             
REMARK   3    B22 (A**2) : -4.03000                                             
REMARK   3    B33 (A**2) : 4.06000                                              
REMARK   3    B12 (A**2) : 0.00000                                              
REMARK   3    B13 (A**2) : 0.00000                                              
REMARK   3    B23 (A**2) : 0.00000                                              
REMARK   3                                                                      
REMARK   3  ESTIMATED OVERALL COORDINATE ERROR.                                 
REMARK   3   ESU BASED ON R VALUE                            (A): 2.337         
REMARK   3   ESU BASED ON FREE R VALUE                       (A): 0.383         
REMARK   3   ESU BASED ON MAXIMUM LIKELIHOOD                 (A): 0.311         
REMARK   3   ESU FOR B VALUES BASED ON MAXIMUM LIKELIHOOD (A**2): 14.756        
REMARK   3                                                                      
REMARK   3 CORRELATION COEFFICIENTS.                                            
REMARK   3   CORRELATION COEFFICIENT FO-FC      : 0.902                         
REMARK   3   CORRELATION COEFFICIENT FO-FC FREE : 0.859                         
REMARK   3                                                                      
REMARK   3  RMS DEVIATIONS FROM IDEAL VALUES        COUNT    RMS    WEIGHT      
REMARK   3   BOND LENGTHS REFINED ATOMS        (A):  6476 ; 0.006 ; 0.022       
REMARK   3   BOND LENGTHS OTHERS               (A):  NULL ;  NULL ;  NULL       
REMARK   3   BOND ANGLES REFINED ATOMS   (DEGREES):  8820 ; 0.986 ; 2.006       
REMARK   3   BOND ANGLES OTHERS          (DEGREES):  NULL ;  NULL ;  NULL       
REMARK   3   TORSION ANGLES, PERIOD 1    (DEGREES):   781 ; 5.655 ; 5.000       
REMARK   3   TORSION ANGLES, PERIOD 2    (DEGREES):   282 ;33.772 ;22.943       
REMARK   3   TORSION ANGLES, PERIOD 3    (DEGREES):  1066 ;16.183 ;15.000       
REMARK   3   TORSION ANGLES, PERIOD 4    (DEGREES):    56 ;13.688 ;15.000       
REMARK   3   CHIRAL-CENTER RESTRAINTS       (A**3):   974 ; 0.044 ; 0.200       
REMARK   3   GENERAL PLANES REFINED ATOMS      (A):  4859 ; 0.004 ; 0.020       
REMARK   3   GENERAL PLANES OTHERS             (A):  NULL ;  NULL ;  NULL       
REMARK   3   NON-BONDED CONTACTS REFINED ATOMS (A):  2975 ; 0.168 ; 0.300       
REMARK   3   NON-BONDED CONTACTS OTHERS        (A):  NULL ;  NULL ;  NULL       
REMARK   3   NON-BONDED TORSION REFINED ATOMS  (A):  4421 ; 0.311 ; 0.500       
REMARK   3   NON-BONDED TORSION OTHERS         (A):  NULL ;  NULL ;  NULL       
REMARK   3   H-BOND (X...Y) REFINED ATOMS      (A):   410 ; 0.186 ; 0.500       
REMARK   3   H-BOND (X...Y) OTHERS             (A):  NULL ;  NULL ;  NULL       
REMARK   3   POTENTIAL METAL-ION REFINED ATOMS (A):  NULL ;  NULL ;  NULL       
REMARK   3   POTENTIAL METAL-ION OTHERS        (A):  NULL ;  NULL ;  NULL       
REMARK   3   SYMMETRY VDW REFINED ATOMS        (A):    52 ; 0.134 ; 0.300       
REMARK   3   SYMMETRY VDW OTHERS               (A):  NULL ;  NULL ;  NULL       
REMARK   3   SYMMETRY H-BOND REFINED ATOMS     (A):     8 ; 0.184 ; 0.500       
REMARK   3   SYMMETRY H-BOND OTHERS            (A):  NULL ;  NULL ;  NULL       
REMARK   3   SYMMETRY METAL-ION REFINED ATOMS  (A):  NULL ;  NULL ;  NULL       
REMARK   3   SYMMETRY METAL-ION OTHERS         (A):  NULL ;  NULL ;  NULL       
REMARK   3                                                                      
REMARK   3  ISOTROPIC THERMAL FACTOR RESTRAINTS.     COUNT   RMS    WEIGHT      
REMARK   3   MAIN-CHAIN BOND REFINED ATOMS  (A**2):  4012 ; 0.385 ; 1.500       
REMARK   3   MAIN-CHAIN BOND OTHER ATOMS    (A**2):  NULL ;  NULL ;  NULL       
REMARK   3   MAIN-CHAIN ANGLE REFINED ATOMS (A**2):  6298 ; 0.688 ; 2.000       
REMARK   3   SIDE-CHAIN BOND REFINED ATOMS  (A**2):  2868 ; 0.621 ; 3.000       
REMARK   3   SIDE-CHAIN ANGLE REFINED ATOMS (A**2):  2520 ; 1.120 ; 4.500       
REMARK   3                                                                      
REMARK   3 ANISOTROPIC THERMAL FACTOR RESTRAINTS.    COUNT   RMS   WEIGHT       
REMARK   3   RIGID-BOND RESTRAINTS          (A**2):  NULL ;  NULL ;  NULL       
REMARK   3   SPHERICITY; FREE ATOMS         (A**2):  NULL ;  NULL ;  NULL       
REMARK   3   SPHERICITY; BONDED ATOMS       (A**2):  NULL ;  NULL ;  NULL       
REMARK   3                                                                      
REMARK   3  NCS RESTRAINTS STATISTICS                                           
REMARK   3   NUMBER OF DIFFERENT NCS GROUPS : 1                                 
REMARK   3                                                                      
REMARK   3  NCS GROUP NUMBER               : 1                                  
REMARK   3     CHAIN NAMES                    : A B                             
REMARK   3     NUMBER OF COMPONENTS NCS GROUP : 1                               
REMARK   3       COMPONENT C  SSSEQI  TO  C   SSSEQI   CODE                     
REMARK   3           1     A      1       A     504      6                      
REMARK   3           1     B      1       B     504      6                      
REMARK   3                   GROUP CHAIN        COUNT   RMS     WEIGHT          
REMARK   3   LOOSE POSITIONAL   1    A    (A):   3135 ;  0.66 ;  5.00           
REMARK   3   LOOSE THERMAL      1    A (A**2):   3135 ;  2.08 ; 10.00           
REMARK   3                                                                      
REMARK   3  TLS DETAILS                                                         
REMARK   3   NUMBER OF TLS GROUPS  : NULL                                       
REMARK   3                                                                      
REMARK   3  BULK SOLVENT MODELLING.                                             
REMARK   3   METHOD USED : BABINET MODEL WITH MASK                              
REMARK   3   PARAMETERS FOR MASK CALCULATION                                    
REMARK   3   VDW PROBE RADIUS   : 1.20                                          
REMARK   3   ION PROBE RADIUS   : 0.80                                          
REMARK   3   SHRINKAGE RADIUS   : 0.80                                          
REMARK   3                                                                      
REMARK   3  OTHER REFINEMENT REMARKS: HYDROGENS HAVE BEEN ADDED IN THE RIDING   
REMARK   3  POSITIONS                                                           
REMARK   4                                                                      
REMARK   4 3GG0 COMPLIES WITH FORMAT V. 3.30, 13-JUL-11                         
REMARK 100                                                                      
REMARK 100 THIS ENTRY HAS BEEN PROCESSED BY RCSB ON 03-MAR-09.                  
REMARK 100 THE RCSB ID CODE IS RCSB051812.                                      
REMARK 200                                                                      
REMARK 200 EXPERIMENTAL DETAILS                                                 
REMARK 200  EXPERIMENT TYPE                : X-RAY DIFFRACTION                  
REMARK 200  DATE OF DATA COLLECTION        : 01-JAN-07                          
REMARK 200  TEMPERATURE           (KELVIN) : 90                                 
REMARK 200  PH                             : 4.5                                
REMARK 200  NUMBER OF CRYSTALS USED        : 1                                  
REMARK 200                                                                      
REMARK 200  SYNCHROTRON              (Y/N) : Y                                  
REMARK 200  RADIATION SOURCE               : SLS                                
REMARK 200  BEAMLINE                       : X10SA                              
REMARK 200  X-RAY GENERATOR MODEL          : NULL                               
REMARK 200  MONOCHROMATIC OR LAUE    (M/L) : M                                  
REMARK 200  WAVELENGTH OR RANGE        (A) : 1.2838                             
REMARK 200  MONOCHROMATOR                  : SI111                              
REMARK 200  OPTICS                         : NULL                               
REMARK 200                                                                      
REMARK 200  DETECTOR TYPE                  : CCD                                
REMARK 200  DETECTOR MANUFACTURER          : MARMOSAIC 225 MM CCD               
REMARK 200  INTENSITY-INTEGRATION SOFTWARE : XDS                                
REMARK 200  DATA SCALING SOFTWARE          : XSCALE                             
REMARK 200                                                                      
REMARK 200  NUMBER OF UNIQUE REFLECTIONS   : 26293                              
REMARK 200  RESOLUTION RANGE HIGH      (A) : 2.550                              
REMARK 200  RESOLUTION RANGE LOW       (A) : 48.450                             
REMARK 200  REJECTION CRITERIA  (SIGMA(I)) : 0.000                              
REMARK 200                                                                      
REMARK 200 OVERALL.                                                             
REMARK 200  COMPLETENESS FOR RANGE     (%) : 92.4                               
REMARK 200  DATA REDUNDANCY                : 3.400                              
REMARK 200  R MERGE                    (I) : 0.07700                            
REMARK 200  R SYM                      (I) : NULL                               
REMARK 200  <I/SIGMA(I)> FOR THE DATA SET  : 11.4000                            
REMARK 200                                                                      
REMARK 200 IN THE HIGHEST RESOLUTION SHELL.                                     
REMARK 200  HIGHEST RESOLUTION SHELL, RANGE HIGH (A) : 2.55                     
REMARK 200  HIGHEST RESOLUTION SHELL, RANGE LOW  (A) : 2.65                     
REMARK 200  COMPLETENESS FOR SHELL     (%) : 84.7                               
REMARK 200  DATA REDUNDANCY IN SHELL       : 2.70                               
REMARK 200  R MERGE FOR SHELL          (I) : 0.33300                            
REMARK 200  R SYM FOR SHELL            (I) : NULL                               
REMARK 200  <I/SIGMA(I)> FOR SHELL         : 3.500                              
REMARK 200                                                                      
REMARK 200 DIFFRACTION PROTOCOL: SINGLE WAVELENGTH                              
REMARK 200 METHOD USED TO DETERMINE THE STRUCTURE: FOURIER SYNTHESIS            
REMARK 200 SOFTWARE USED: REFMAC 5.2.0005                                       
REMARK 200 STARTING MODEL: NULL                                                 
REMARK 200                                                                      
REMARK 200 REMARK: NULL                                                         
REMARK 280                                                                      
REMARK 280 CRYSTAL                                                              
REMARK 280 SOLVENT CONTENT, VS   (%): 47.73                                     
REMARK 280 MATTHEWS COEFFICIENT, VM (ANGSTROMS**3/DA): 2.35                     
REMARK 280                                                                      
REMARK 280 CRYSTALLIZATION CONDITIONS: PROTEIN IN 5 MM CY-DIGMP, 5 MM CACL2,    
REMARK 280  25 MM TRIS-HCL PH 8.0, 40 MM NACL, 5 MM MGCL2, 2 MM EDTA, 2 MM      
REMARK 280  DTE, 5% GLYCEROL, RESERVOIR 0.1 M NA-AC BUFFER PH 4.5, 0.2 M CA-    
REMARK 280  ACETATE, 17-20%PEG 3350, VAPOR DIFFUSION, HANGING DROP,             
REMARK 280  TEMPERATURE 277K                                                    
REMARK 290                                                                      
REMARK 290 CRYSTALLOGRAPHIC SYMMETRY                                            
REMARK 290 SYMMETRY OPERATORS FOR SPACE GROUP: P 21 21 21                       
REMARK 290                                                                      
REMARK 290      SYMOP   SYMMETRY                                                
REMARK 290     NNNMMM   OPERATOR                                                
REMARK 290       1555   X,Y,Z                                                   
REMARK 290       2555   -X+1/2,-Y,Z+1/2                                         
REMARK 290       3555   -X,Y+1/2,-Z+1/2                                         
REMARK 290       4555   X+1/2,-Y+1/2,-Z                                         
REMARK 290                                                                      
REMARK 290     WHERE NNN -> OPERATOR NUMBER                                     
REMARK 290           MMM -> TRANSLATION VECTOR                                  
REMARK 290                                                                      
REMARK 290 CRYSTALLOGRAPHIC SYMMETRY TRANSFORMATIONS                            
REMARK 290 THE FOLLOWING TRANSFORMATIONS OPERATE ON THE ATOM/HETATM             
REMARK 290 RECORDS IN THIS ENTRY TO PRODUCE CRYSTALLOGRAPHICALLY                
REMARK 290 RELATED MOLECULES.                                                   
REMARK 290   SMTRY1   1  1.000000  0.000000  0.000000        0.00000            
REMARK 290   SMTRY2   1  0.000000  1.000000  0.000000        0.00000            
REMARK 290   SMTRY3   1  0.000000  0.000000  1.000000        0.00000            
REMARK 290   SMTRY1   2 -1.000000  0.000000  0.000000       34.51000            
REMARK 290   SMTRY2   2  0.000000 -1.000000  0.000000        0.00000            
REMARK 290   SMTRY3   2  0.000000  0.000000  1.000000       63.43500            
REMARK 290   SMTRY1   3 -1.000000  0.000000  0.000000        0.00000            
REMARK 290   SMTRY2   3  0.000000  1.000000  0.000000       48.44500            
REMARK 290   SMTRY3   3  0.000000  0.000000 -1.000000       63.43500            
REMARK 290   SMTRY1   4  1.000000  0.000000  0.000000       34.51000            
REMARK 290   SMTRY2   4  0.000000 -1.000000  0.000000       48.44500            
REMARK 290   SMTRY3   4  0.000000  0.000000 -1.000000        0.00000            
REMARK 290                                                                      
REMARK 290 REMARK: NULL                                                         
REMARK 300                                                                      
REMARK 300 BIOMOLECULE: 1                                                       
REMARK 300 SEE REMARK 350 FOR THE AUTHOR PROVIDED AND/OR PROGRAM                
REMARK 300 GENERATED ASSEMBLY INFORMATION FOR THE STRUCTURE IN                  
REMARK 300 THIS ENTRY. THE REMARK MAY ALSO PROVIDE INFORMATION ON               
REMARK 300 BURIED SURFACE AREA.                                                 
REMARK 350                                                                      
REMARK 350 COORDINATES FOR A COMPLETE MULTIMER REPRESENTING THE KNOWN           
REMARK 350 BIOLOGICALLY SIGNIFICANT OLIGOMERIZATION STATE OF THE                
REMARK 350 MOLECULE CAN BE GENERATED BY APPLYING BIOMT TRANSFORMATIONS          
REMARK 350 GIVEN BELOW.  BOTH NON-CRYSTALLOGRAPHIC AND                          
REMARK 350 CRYSTALLOGRAPHIC OPERATIONS ARE GIVEN.                               
REMARK 350                                                                      
REMARK 350 BIOMOLECULE: 1                                                       
REMARK 350 AUTHOR DETERMINED BIOLOGICAL UNIT: DIMERIC                           
REMARK 350 SOFTWARE DETERMINED QUATERNARY STRUCTURE: DIMERIC                    
REMARK 350 SOFTWARE USED: PISA                                                  
REMARK 350 TOTAL BURIED SURFACE AREA: 7610 ANGSTROM**2                          
REMARK 350 SURFACE AREA OF THE COMPLEX: 33760 ANGSTROM**2                       
REMARK 350 CHANGE IN SOLVENT FREE ENERGY: -43.0 KCAL/MOL                        
REMARK 350 APPLY THE FOLLOWING TO CHAINS: A, B                                  
REMARK 350   BIOMT1   1  1.000000  0.000000  0.000000        0.00000            
REMARK 350   BIOMT2   1  0.000000  1.000000  0.000000        0.00000            
REMARK 350   BIOMT3   1  0.000000  0.000000  1.000000        0.00000            
REMARK 465                                                                      
REMARK 465 MISSING RESIDUES                                                     
REMARK 465 THE FOLLOWING RESIDUES WERE NOT LOCATED IN THE                       
REMARK 465 EXPERIMENT. (M=MODEL NUMBER; RES=RESIDUE NAME; C=CHAIN               
REMARK 465 IDENTIFIER; SSSEQ=SEQUENCE NUMBER; I=INSERTION CODE.)                
REMARK 465                                                                      
REMARK 465   M RES C SSSEQI                                                     
REMARK 465     ILE A    -7                                                      
REMARK 465     SER A    -6                                                      
REMARK 465     GLU A    -5                                                      
REMARK 465     PHE A    -4                                                      
REMARK 465     GLY A    -3                                                      
REMARK 465     SER A    -2                                                      
REMARK 465     SER A    -1                                                      
REMARK 465     ARG A     0                                                      
REMARK 465     PHE A   115                                                      
REMARK 465     GLY A   116                                                      
REMARK 465     VAL A   117                                                      
REMARK 465     THR A   118                                                      
REMARK 465     GLU A   119                                                      
REMARK 465     ALA A   155                                                      
REMARK 465     SER A   156                                                      
REMARK 465     GLY A   157                                                      
REMARK 465     GLN A   401                                                      
REMARK 465     ALA A   402                                                      
REMARK 465     MET A   403                                                      
REMARK 465     ASP A   404                                                      
REMARK 465     LEU A   405                                                      
REMARK 465     ILE B    -7                                                      
REMARK 465     SER B    -6                                                      
REMARK 465     GLU B    -5                                                      
REMARK 465     PHE B    -4                                                      
REMARK 465     GLY B    -3                                                      
REMARK 465     SER B    -2                                                      
REMARK 465     SER B    -1                                                      
REMARK 465     ARG B     0                                                      
REMARK 465     PRO B   154                                                      
REMARK 465     ALA B   155                                                      
REMARK 465     SER B   156                                                      
REMARK 465     GLY B   157                                                      
REMARK 465     THR B   158                                                      
REMARK 465     ALA B   159                                                      
REMARK 465     GLN B   401                                                      
REMARK 465     ALA B   402                                                      
REMARK 465     MET B   403                                                      
REMARK 465     ASP B   404                                                      
REMARK 465     LEU B   405                                                      
REMARK 500                                                                      
REMARK 500 GEOMETRY AND STEREOCHEMISTRY                                         
REMARK 500 SUBTOPIC: CLOSE CONTACTS IN SAME ASYMMETRIC UNIT                     
REMARK 500                                                                      
REMARK 500 THE FOLLOWING ATOMS ARE IN CLOSE CONTACT.                            
REMARK 500                                                                      
REMARK 500  ATM1  RES C  SSEQI   ATM2  RES C  SSEQI           DISTANCE          
REMARK 500   O2A  C2E A   501     O    HOH A   408              2.14            
REMARK 500                                                                      
REMARK 500 REMARK: NULL                                                         
REMARK 500                                                                      
REMARK 500 GEOMETRY AND STEREOCHEMISTRY                                         
REMARK 500 SUBTOPIC: TORSION ANGLES                                             
REMARK 500                                                                      
REMARK 500 TORSION ANGLES OUTSIDE THE EXPECTED RAMACHANDRAN REGIONS:            
REMARK 500 (M=MODEL NUMBER; RES=RESIDUE NAME; C=CHAIN IDENTIFIER;               
REMARK 500 SSEQ=SEQUENCE NUMBER; I=INSERTION CODE).                             
REMARK 500                                                                      
REMARK 500 STANDARD TABLE:                                                      
REMARK 500 FORMAT:(10X,I3,1X,A3,1X,A1,I4,A1,4X,F7.2,3X,F7.2)                    
REMARK 500                                                                      
REMARK 500 EXPECTED VALUES: GJ KLEYWEGT AND TA JONES (1996). PHI/PSI-           
REMARK 500 CHOLOGY: RAMACHANDRAN REVISITED. STRUCTURE 4, 1395 - 1400            
REMARK 500                                                                      
REMARK 500  M RES CSSEQI        PSI       PHI                                   
REMARK 500    ASP A 103      -16.17     67.78                                   
REMARK 500    ASP A 135       73.22   -153.20                                   
REMARK 500    LEU A 231      -56.59     70.18                                   
REMARK 500    ASP A 250       42.73   -105.80                                   
REMARK 500    TYR A 308      -45.36     64.47                                   
REMARK 500    ASP B  19       97.18    -66.91                                   
REMARK 500    ASP B 103      -14.14     76.47                                   
REMARK 500    ASP B 135       79.60   -150.71                                   
REMARK 500    PRO B 230       86.05    -58.59                                   
REMARK 500    LEU B 231       48.02    -77.50                                   
REMARK 500    THR B 280       51.91    -96.16                                   
REMARK 500    CYS B 281      -15.88   -168.06                                   
REMARK 500    ARG B 316      -79.86    -68.65                                   
REMARK 500                                                                      
REMARK 500 REMARK: NULL                                                         
REMARK 620                                                                      
REMARK 620 METAL COORDINATION                                                   
REMARK 620 (M=MODEL NUMBER; RES=RESIDUE NAME; C=CHAIN IDENTIFIER;               
REMARK 620 SSEQ=SEQUENCE NUMBER; I=INSERTION CODE):                             
REMARK 620                                                                      
REMARK 620 COORDINATION ANGLES FOR:  M RES CSSEQI METAL                         
REMARK 620                              MN A 502  MN                            
REMARK 620 N RES CSSEQI ATOM                                                    
REMARK 620 1 GLU A 188   OE2                                                    
REMARK 620 2 ASN A 239   OD1  93.2                                              
REMARK 620 3 GLU A 272   OE2  89.8  93.1                                        
REMARK 620 4 ASP A 302   OD2 178.5  88.2  90.3                                  
REMARK 620 5 HOH A 409   O    90.7 172.3  93.6  87.9                            
REMARK 620 6 C2E A 501   O2P  83.4  84.3 172.6  96.6  89.6                      
REMARK 620 N                    1     2     3     4     5                       
REMARK 620                                                                      
REMARK 620 COORDINATION ANGLES FOR:  M RES CSSEQI METAL                         
REMARK 620                              MN A 503  MN                            
REMARK 620 N RES CSSEQI ATOM                                                    
REMARK 620 1 ASP A 302   OD1                                                    
REMARK 620 2 ASP A 303   OD1  89.5                                              
REMARK 620 3 GLU A 359   OE1 116.3 118.2                                        
REMARK 620 4 HOH A 409   O    74.4 163.9  71.0                                  
REMARK 620 5 C2E A 501   O1P 101.3  92.7 129.9  90.0                            
REMARK 620 6 GLU A 359   OE2  83.2  78.2  53.5  99.9 169.9                      
REMARK 620 N                    1     2     3     4     5                       
REMARK 620                                                                      
REMARK 620 COORDINATION ANGLES FOR:  M RES CSSEQI METAL                         
REMARK 620                              MN B 502  MN                            
REMARK 620 N RES CSSEQI ATOM                                                    
REMARK 620 1 GLU B 188   OE2                                                    
REMARK 620 2 ASN B 239   OD1  95.2                                              
REMARK 620 3 GLU B 272   OE2  85.9  85.9                                        
REMARK 620 4 ASP B 302   OD1 173.5  89.5  90.0                                  
REMARK 620 5 HOH B 407   O    81.7 176.6  92.5  93.5                            
REMARK 620 6 C2E B 501   O2P  82.1  99.6 167.2 101.6  81.4                      
REMARK 620 N                    1     2     3     4     5                       
REMARK 620                                                                      
REMARK 620 COORDINATION ANGLES FOR:  M RES CSSEQI METAL                         
REMARK 620                              MN B 503  MN                            
REMARK 620 N RES CSSEQI ATOM                                                    
REMARK 620 1 ASP B 302   OD2                                                    
REMARK 620 2 ASP B 303   OD1  83.0                                              
REMARK 620 3 GLU B 359   OE1 140.8  90.0                                        
REMARK 620 4 GLU B 359   OE2  90.8 112.3  56.5                                  
REMARK 620 5 HOH B 407   O    82.5 162.5 107.4  77.6                            
REMARK 620 6 C2E B 501   O1P  97.6  90.5 121.1 156.6  81.9                      
REMARK 620 N                    1     2     3     4     5                       
REMARK 800                                                                      
REMARK 800 SITE                                                                 
REMARK 800 SITE_IDENTIFIER: AC1                                                 
REMARK 800 EVIDENCE_CODE: SOFTWARE                                              
REMARK 800 SITE_DESCRIPTION: BINDING SITE FOR RESIDUE C2E A 501                 
REMARK 800                                                                      
REMARK 800 SITE_IDENTIFIER: AC2                                                 
REMARK 800 EVIDENCE_CODE: SOFTWARE                                              
REMARK 800 SITE_DESCRIPTION: BINDING SITE FOR RESIDUE MN A 502                  
REMARK 800                                                                      
REMARK 800 SITE_IDENTIFIER: AC3                                                 
REMARK 800 EVIDENCE_CODE: SOFTWARE                                              
REMARK 800 SITE_DESCRIPTION: BINDING SITE FOR RESIDUE MN A 503                  
REMARK 800                                                                      
REMARK 800 SITE_IDENTIFIER: AC4                                                 
REMARK 800 EVIDENCE_CODE: SOFTWARE                                              
REMARK 800 SITE_DESCRIPTION: BINDING SITE FOR RESIDUE FMN A 504                 
REMARK 800                                                                      
REMARK 800 SITE_IDENTIFIER: AC5                                                 
REMARK 800 EVIDENCE_CODE: SOFTWARE                                              
REMARK 800 SITE_DESCRIPTION: BINDING SITE FOR RESIDUE C2E B 501                 
REMARK 800                                                                      
REMARK 800 SITE_IDENTIFIER: AC6                                                 
REMARK 800 EVIDENCE_CODE: SOFTWARE                                              
REMARK 800 SITE_DESCRIPTION: BINDING SITE FOR RESIDUE MN B 502                  
REMARK 800                                                                      
REMARK 800 SITE_IDENTIFIER: AC7                                                 
REMARK 800 EVIDENCE_CODE: SOFTWARE                                              
REMARK 800 SITE_DESCRIPTION: BINDING SITE FOR RESIDUE MN B 503                  
REMARK 800                                                                      
REMARK 800 SITE_IDENTIFIER: AC8                                                 
REMARK 800 EVIDENCE_CODE: SOFTWARE                                              
REMARK 800 SITE_DESCRIPTION: BINDING SITE FOR RESIDUE FMN B 504                 
REMARK 900                                                                      
REMARK 900 RELATED ENTRIES                                                      
REMARK 900 RELATED ID: 3GFX   RELATED DB: PDB                                   
REMARK 900 KLEBSIELLA PNEUMONIAE BLRP1 PH 4.5 CALCIUM/CY-DIGMP COMPLEX          
REMARK 900 RELATED ID: 3GFY   RELATED DB: PDB                                   
REMARK 900 KLEBSIELLA PNEUMONIAE BLRP1 WITH FMN AND CYCLIC DIGMP, NO            
REMARK 900 METAL IONS                                                           
REMARK 900 RELATED ID: 3GFZ   RELATED DB: PDB                                   
REMARK 900 KLEBSIELLA PNEUMONIAE BLRP1 PH 6 MANGANESE/CY-DIGMP COMPLEX          
REMARK 900 RELATED ID: 3GG1   RELATED DB: PDB                                   
REMARK 900 KLEBSIELLA PNEUMONIAE BLRP1 PH 8.0 CALCIUM/CY-DIGMP COMPLEX          
DBREF  3GG0 A    1   405  UNP    A6T8V8   A6T8V8_KLEP7     1    405             
DBREF  3GG0 B    1   405  UNP    A6T8V8   A6T8V8_KLEP7     1    405             
SEQADV 3GG0 ILE A   -7  UNP  A6T8V8              EXPRESSION TAG                 
SEQADV 3GG0 SER A   -6  UNP  A6T8V8              EXPRESSION TAG                 
SEQADV 3GG0 GLU A   -5  UNP  A6T8V8              EXPRESSION TAG                 
SEQADV 3GG0 PHE A   -4  UNP  A6T8V8              EXPRESSION TAG                 
SEQADV 3GG0 GLY A   -3  UNP  A6T8V8              EXPRESSION TAG                 
SEQADV 3GG0 SER A   -2  UNP  A6T8V8              EXPRESSION TAG                 
SEQADV 3GG0 SER A   -1  UNP  A6T8V8              EXPRESSION TAG                 
SEQADV 3GG0 ARG A    0  UNP  A6T8V8              EXPRESSION TAG                 
SEQADV 3GG0 ILE B   -7  UNP  A6T8V8              EXPRESSION TAG                 
SEQADV 3GG0 SER B   -6  UNP  A6T8V8              EXPRESSION TAG                 
SEQADV 3GG0 GLU B   -5  UNP  A6T8V8              EXPRESSION TAG                 
SEQADV 3GG0 PHE B   -4  UNP  A6T8V8              EXPRESSION TAG                 
SEQADV 3GG0 GLY B   -3  UNP  A6T8V8              EXPRESSION TAG                 
SEQADV 3GG0 SER B   -2  UNP  A6T8V8              EXPRESSION TAG                 
SEQADV 3GG0 SER B   -1  UNP  A6T8V8              EXPRESSION TAG                 
SEQADV 3GG0 ARG B    0  UNP  A6T8V8              EXPRESSION TAG                 
SEQRES   1 A  413  ILE SER GLU PHE GLY SER SER ARG MET LEU THR THR LEU          
SEQRES   2 A  413  ILE TYR ARG SER GLN VAL HIS PRO ASP ARG PRO PRO VAL          
SEQRES   3 A  413  ASP LEU ASP ALA LEU VAL HIS ARG ALA SER SER LYS ASN          
SEQRES   4 A  413  LEU PRO LEU GLY ILE THR GLY ILE LEU LEU PHE ASN GLY          
SEQRES   5 A  413  LEU GLN PHE PHE GLN VAL LEU GLU GLY THR GLU GLU ALA          
SEQRES   6 A  413  LEU GLU SER LEU PHE SER GLU ILE GLN SER ASP PRO ARG          
SEQRES   7 A  413  HIS ARG ASP VAL VAL GLU LEU MET ARG ASP TYR SER ALA          
SEQRES   8 A  413  TYR ARG ARG PHE HIS GLY THR GLY MET ARG ILE LEU ASP          
SEQRES   9 A  413  LEU ARG LEU PHE GLU THR ASP GLY ALA LEU GLU GLU ILE          
SEQRES  10 A  413  LEU ARG PHE SER THR PHE GLY VAL THR GLU PRO VAL ASN          
SEQRES  11 A  413  ASP ARG MET PHE ARG LEU LEU SER ALA PHE ILE ALA ASP          
SEQRES  12 A  413  GLY GLY ARG TYR CYS LEU PRO GLU PRO LEU GLN PRO SER          
SEQRES  13 A  413  ARG TRP MET MET MET PRO ALA SER GLY THR ALA ALA PRO          
SEQRES  14 A  413  GLN HIS LEU PRO GLY GLN PRO CYS GLN PHE ALA LEU GLN          
SEQRES  15 A  413  ALA ILE VAL GLU PRO ALA LYS LYS ARG VAL SER SER PHE          
SEQRES  16 A  413  GLU ALA LEU ILE ARG SER PRO THR GLY GLY SER PRO VAL          
SEQRES  17 A  413  GLU MET PHE ALA ALA ILE ALA ALA GLU ASP ARG TYR ARG          
SEQRES  18 A  413  PHE ASP LEU GLU SER LYS ALA TYR ALA PHE ALA LEU ALA          
SEQRES  19 A  413  GLY GLN LEU PRO LEU GLY LYS HIS GLN LEU ALA ILE ASN          
SEQRES  20 A  413  LEU LEU PRO GLY SER LEU TYR HIS HIS PRO ASP ALA VAL          
SEQRES  21 A  413  GLY TRP LEU MET ASP SER LEU LEU ALA ALA GLY LEU ARG          
SEQRES  22 A  413  PRO ASP GLN VAL LEU ILE GLU VAL THR GLU THR GLU VAL          
SEQRES  23 A  413  ILE THR CYS PHE ASP GLN PHE ARG LYS VAL LEU LYS ALA          
SEQRES  24 A  413  LEU ARG VAL ALA GLY MET LYS LEU ALA ILE ASP ASP PHE          
SEQRES  25 A  413  GLY ALA GLY TYR SER GLY LEU SER LEU LEU THR ARG PHE          
SEQRES  26 A  413  GLN PRO ASP LYS ILE LYS VAL ASP ALA GLU LEU VAL ARG          
SEQRES  27 A  413  ASP ILE HIS ILE SER GLY THR LYS GLN ALA ILE VAL ALA          
SEQRES  28 A  413  SER VAL VAL ARG CYS CYS GLU ASP LEU GLY ILE THR VAL          
SEQRES  29 A  413  VAL ALA GLU GLY VAL GLU THR LEU GLU GLU TRP CYS TRP          
SEQRES  30 A  413  LEU GLN SER VAL GLY ILE ARG LEU PHE GLN GLY PHE LEU          
SEQRES  31 A  413  PHE SER ARG PRO CYS LEU ASN GLY ILE GLY GLU ILE CYS          
SEQRES  32 A  413  TRP PRO VAL ALA ARG GLN ALA MET ASP LEU                      
SEQRES   1 B  413  ILE SER GLU PHE GLY SER SER ARG MET LEU THR THR LEU          
SEQRES   2 B  413  ILE TYR ARG SER GLN VAL HIS PRO ASP ARG PRO PRO VAL          
SEQRES   3 B  413  ASP LEU ASP ALA LEU VAL HIS ARG ALA SER SER LYS ASN          
SEQRES   4 B  413  LEU PRO LEU GLY ILE THR GLY ILE LEU LEU PHE ASN GLY          
SEQRES   5 B  413  LEU GLN PHE PHE GLN VAL LEU GLU GLY THR GLU GLU ALA          
SEQRES   6 B  413  LEU GLU SER LEU PHE SER GLU ILE GLN SER ASP PRO ARG          
SEQRES   7 B  413  HIS ARG ASP VAL VAL GLU LEU MET ARG ASP TYR SER ALA          
SEQRES   8 B  413  TYR ARG ARG PHE HIS GLY THR GLY MET ARG ILE LEU ASP          
SEQRES   9 B  413  LEU ARG LEU PHE GLU THR ASP GLY ALA LEU GLU GLU ILE          
SEQRES  10 B  413  LEU ARG PHE SER THR PHE GLY VAL THR GLU PRO VAL ASN          
SEQRES  11 B  413  ASP ARG MET PHE ARG LEU LEU SER ALA PHE ILE ALA ASP          
SEQRES  12 B  413  GLY GLY ARG TYR CYS LEU PRO GLU PRO LEU GLN PRO SER          
SEQRES  13 B  413  ARG TRP MET MET MET PRO ALA SER GLY THR ALA ALA PRO          
SEQRES  14 B  413  GLN HIS LEU PRO GLY GLN PRO CYS GLN PHE ALA LEU GLN          
SEQRES  15 B  413  ALA ILE VAL GLU PRO ALA LYS LYS ARG VAL SER SER PHE          
SEQRES  16 B  413  GLU ALA LEU ILE ARG SER PRO THR GLY GLY SER PRO VAL          
SEQRES  17 B  413  GLU MET PHE ALA ALA ILE ALA ALA GLU ASP ARG TYR ARG          
SEQRES  18 B  413  PHE ASP LEU GLU SER LYS ALA TYR ALA PHE ALA LEU ALA          
SEQRES  19 B  413  GLY GLN LEU PRO LEU GLY LYS HIS GLN LEU ALA ILE ASN          
SEQRES  20 B  413  LEU LEU PRO GLY SER LEU TYR HIS HIS PRO ASP ALA VAL          
SEQRES  21 B  413  GLY TRP LEU MET ASP SER LEU LEU ALA ALA GLY LEU ARG          
SEQRES  22 B  413  PRO ASP GLN VAL LEU ILE GLU VAL THR GLU THR GLU VAL          
SEQRES  23 B  413  ILE THR CYS PHE ASP GLN PHE ARG LYS VAL LEU LYS ALA          
SEQRES  24 B  413  LEU ARG VAL ALA GLY MET LYS LEU ALA ILE ASP ASP PHE          
SEQRES  25 B  413  GLY ALA GLY TYR SER GLY LEU SER LEU LEU THR ARG PHE          
SEQRES  26 B  413  GLN PRO ASP LYS ILE LYS VAL ASP ALA GLU LEU VAL ARG          
SEQRES  27 B  413  ASP ILE HIS ILE SER GLY THR LYS GLN ALA ILE VAL ALA          
SEQRES  28 B  413  SER VAL VAL ARG CYS CYS GLU ASP LEU GLY ILE THR VAL          
SEQRES  29 B  413  VAL ALA GLU GLY VAL GLU THR LEU GLU GLU TRP CYS TRP          
SEQRES  30 B  413  LEU GLN SER VAL GLY ILE ARG LEU PHE GLN GLY PHE LEU          
SEQRES  31 B  413  PHE SER ARG PRO CYS LEU ASN GLY ILE GLY GLU ILE CYS          
SEQRES  32 B  413  TRP PRO VAL ALA ARG GLN ALA MET ASP LEU                      
HET    C2E  A 501      46                                                       
HET     MN  A 502       1                                                       
HET     MN  A 503       1                                                       
HET    FMN  A 504      31                                                       
HET    C2E  B 501      46                                                       
HET     MN  B 502       1                                                       
HET     MN  B 503       1                                                       
HET    FMN  B 504      31                                                       
HETNAM     C2E 9,9'-[(2R,3R,3AS,5S,7AR,9R,10R,10AS,12S,14AR)-3,5,10,            
HETNAM   2 C2E  12-TETRAHYDROXY-5,12-DIOXIDOOCTAHYDRO-2H,7H-DIFURO[3,           
HETNAM   3 C2E  2-D:3',2'-J][1,3,7,9,2,                                         
HETNAM   4 C2E  8]TETRAOXADIPHOSPHACYCLODODECINE-2,9-DIYL]BIS(2-AMINO-          
HETNAM   5 C2E  1,9-DIHYDRO-6H-PURIN-6-ONE)                                     
HETNAM      MN MANGANESE (II) ION                                               
HETNAM     FMN FLAVIN MONONUCLEOTIDE                                            
HETSYN     C2E C-DI-GMP, CYCLIC DIGUANOSINE MONOPHOSPHATE                       
HETSYN     FMN RIBOFLAVIN MONOPHOSPHATE                                         
FORMUL   3  C2E    2(C20 H24 N10 O14 P2)                                        
FORMUL   4   MN    4(MN 2+)                                                     
FORMUL   6  FMN    2(C17 H21 N4 O9 P)                                           
FORMUL  11  HOH   *130(H2 O)                                                    
HELIX    1   1 ASP A   19  LEU A   32  1                                  14    
HELIX    2   2 GLU A   55  SER A   67  1                                  13    
HELIX    3   3 ARG A   98  PHE A  100  5                                   3    
HELIX    4   4 ASP A  103  SER A  113  1                                  11    
HELIX    5   5 ASP A  123  GLY A  136  1                                  14    
HELIX    6   6 PRO A  142  SER A  148  5                                   7    
HELIX    7   7 PRO A  179  LYS A  182  5                                   4    
HELIX    8   8 SER A  198  ILE A  206  1                                   9    
HELIX    9   9 ALA A  207  GLU A  209  5                                   3    
HELIX   10  10 ASP A  210  GLN A  228  1                                  19    
HELIX   11  11 LEU A  241  TYR A  246  1                                   6    
HELIX   12  12 ASP A  250  ALA A  262  1                                  13    
HELIX   13  13 ARG A  265  ASP A  267  5                                   3    
HELIX   14  14 GLU A  275  ILE A  279  1                                   5    
HELIX   15  15 CYS A  281  GLY A  296  1                                  16    
HELIX   16  16 GLY A  310  ARG A  316  5                                   7    
HELIX   17  17 ASP A  325  ARG A  330  1                                   6    
HELIX   18  18 SER A  335  GLY A  353  1                                  19    
HELIX   19  19 THR A  363  VAL A  373  1                                  11    
HELIX   20  20 ASP B   19  GLY B   35  1                                  17    
HELIX   21  21 GLU B   55  ASP B   68  1                                  14    
HELIX   22  22 ARG B   98  PHE B  100  5                                   3    
HELIX   23  23 ASP B  103  ARG B  111  1                                   9    
HELIX   24  24 GLU B  119  ASN B  122  5                                   4    
HELIX   25  25 ASP B  123  GLY B  136  1                                  14    
HELIX   26  26 GLY B  137  CYS B  140  5                                   4    
HELIX   27  27 PRO B  142  SER B  148  5                                   7    
HELIX   28  28 PRO B  179  LYS B  182  5                                   4    
HELIX   29  29 SER B  198  ILE B  206  1                                   9    
HELIX   30  30 ALA B  207  GLU B  209  5                                   3    
HELIX   31  31 ASP B  210  SER B  218  1                                   9    
HELIX   32  32 SER B  218  LEU B  229  1                                  12    
HELIX   33  33 LEU B  241  HIS B  247  1                                   7    
HELIX   34  34 ASP B  250  ALA B  262  1                                  13    
HELIX   35  35 ARG B  265  ASP B  267  5                                   3    
HELIX   36  36 GLU B  275  THR B  280  1                                   6    
HELIX   37  37 CYS B  281  GLY B  296  1                                  16    
HELIX   38  38 SER B  312  PHE B  317  1                                   6    
HELIX   39  39 ASP B  325  ARG B  330  1                                   6    
HELIX   40  40 SER B  335  GLY B  353  1                                  19    
HELIX   41  41 THR B  363  VAL B  373  1                                  11    
SHEET    1   A 5 ARG A  72  TYR A  81  0                                        
SHEET    2   A 5 LEU A   2  GLN A  10 -1  N  THR A   4   O  ASP A  80           
SHEET    3   A 5 GLN A  46  THR A  54 -1  O  LEU A  51   N  LEU A   5           
SHEET    4   A 5 LEU A  40  PHE A  42 -1  N  LEU A  41   O  PHE A  48           
SHEET    5   A 5 ILE A  94  ASP A  96  1  O  LEU A  95   N  PHE A  42           
SHEET    1   B 2 TRP A 150  MET A 153  0                                        
SHEET    2   B 2 TRP A 396  ALA A 399 -1  O  VAL A 398   N  MET A 151           
SHEET    1   C10 CYS A 387  LEU A 388  0                                        
SHEET    2   C10 GLN A 170  GLU A 178 -1  N  LEU A 173   O  CYS A 387           
SHEET    3   C10 LEU A 377  PHE A 378 -1  O  PHE A 378   N  VAL A 177           
SHEET    4   C10 THR A 355  ALA A 358  1  N  ALA A 358   O  LEU A 377           
SHEET    5   C10 LYS A 321  VAL A 324  1  N  ILE A 322   O  THR A 355           
SHEET    6   C10 LYS A 298  PHE A 304  1  N  PHE A 304   O  LYS A 323           
SHEET    7   C10 VAL A 269  THR A 274  1  N  ILE A 271   O  ALA A 300           
SHEET    8   C10 GLN A 235  ASN A 239  1  N  ILE A 238   O  GLU A 272           
SHEET    9   C10 ARG A 183  ARG A 192  1  N  PHE A 187   O  ALA A 237           
SHEET   10   C10 GLN A 170  GLU A 178 -1  N  GLN A 170   O  ARG A 192           
SHEET    1   D 5 ARG B  72  TYR B  81  0                                        
SHEET    2   D 5 LEU B   2  GLN B  10 -1  N  ARG B   8   O  VAL B  75           
SHEET    3   D 5 GLN B  46  THR B  54 -1  O  GLY B  53   N  THR B   3           
SHEET    4   D 5 THR B  37  PHE B  42 -1  N  LEU B  41   O  PHE B  48           
SHEET    5   D 5 ARG B  93  ASP B  96  1  O  LEU B  95   N  LEU B  40           
SHEET    1   E 2 TRP B 150  MET B 152  0                                        
SHEET    2   E 2 PRO B 397  ALA B 399 -1  O  VAL B 398   N  MET B 151           
SHEET    1   F10 CYS B 387  LEU B 388  0                                        
SHEET    2   F10 GLN B 170  GLU B 178 -1  N  LEU B 173   O  CYS B 387           
SHEET    3   F10 LEU B 377  GLN B 379 -1  O  PHE B 378   N  VAL B 177           
SHEET    4   F10 THR B 355  GLU B 359  1  N  ALA B 358   O  LEU B 377           
SHEET    5   F10 LYS B 321  VAL B 324  1  N  ILE B 322   O  THR B 355           
SHEET    6   F10 LYS B 298  PHE B 304  1  N  PHE B 304   O  LYS B 323           
SHEET    7   F10 VAL B 269  THR B 274  1  N  ILE B 271   O  ALA B 300           
SHEET    8   F10 GLN B 235  ASN B 239  1  N  ILE B 238   O  GLU B 272           
SHEET    9   F10 ARG B 183  ARG B 192  1  N  PHE B 187   O  ALA B 237           
SHEET   10   F10 GLN B 170  GLU B 178 -1  N  ILE B 176   O  SER B 186           
LINK         OE2 GLU A 188                MN    MN A 502     1555   1555  2.13  
LINK         OD1 ASN A 239                MN    MN A 502     1555   1555  2.14  
LINK         OE2 GLU A 272                MN    MN A 502     1555   1555  1.99  
LINK         OD1 ASP A 302                MN    MN A 503     1555   1555  2.37  
LINK         OD2 ASP A 302                MN    MN A 502     1555   1555  2.20  
LINK         OD1 ASP A 303                MN    MN A 503     1555   1555  2.21  
LINK         OE1 GLU A 359                MN    MN A 503     1555   1555  2.03  
LINK         OE2 GLU B 188                MN    MN B 502     1555   1555  2.05  
LINK         OD1 ASN B 239                MN    MN B 502     1555   1555  2.23  
LINK         OE2 GLU B 272                MN    MN B 502     1555   1555  2.12  
LINK         OD1 ASP B 302                MN    MN B 502     1555   1555  2.03  
LINK         OD2 ASP B 302                MN    MN B 503     1555   1555  2.15  
LINK         OD1 ASP B 303                MN    MN B 503     1555   1555  2.32  
LINK         OE1 GLU B 359                MN    MN B 503     1555   1555  2.11  
LINK         OE2 GLU B 359                MN    MN B 503     1555   1555  2.49  
LINK        MN    MN A 502                 O   HOH A 409     1555   1555  2.36  
LINK        MN    MN A 503                 O   HOH A 409     1555   1555  2.39  
LINK        MN    MN B 502                 O   HOH B 407     1555   1555  2.25  
LINK        MN    MN B 503                 O   HOH B 407     1555   1555  2.32  
LINK         O2P C2E A 501                MN    MN A 502     1555   1555  2.30  
LINK         O1P C2E A 501                MN    MN A 503     1555   1555  2.36  
LINK         O2P C2E B 501                MN    MN B 502     1555   1555  2.33  
LINK         O1P C2E B 501                MN    MN B 503     1555   1555  1.91  
LINK         OE2 GLU A 359                MN    MN A 503     1555   1555  2.68  
CISPEP   1 LEU A  229    PRO A  230          0         1.85                     
SITE     1 AC1 29 GLN A 174  GLU A 188  LEU A 190  ILE A 191                    
SITE     2 AC1 29 ARG A 192  PRO A 199  ASP A 215  LYS A 219                    
SITE     3 AC1 29 ASN A 239  LEU A 241  ASP A 302  ASP A 303                    
SITE     4 AC1 29 ARG A 330  GLU A 359  GLY A 360  GLU A 362                    
SITE     5 AC1 29 GLY A 380  PHE A 381  PRO A 386  HOH A 408                    
SITE     6 AC1 29 HOH A 419  HOH A 439  HOH A 443   MN A 502                    
SITE     7 AC1 29  MN A 503  GLN B 162  HIS B 163  PRO B 165                    
SITE     8 AC1 29 HOH B 441                                                     
SITE     1 AC2  6 GLU A 188  ASN A 239  GLU A 272  ASP A 302                    
SITE     2 AC2  6 HOH A 409  C2E A 501                                          
SITE     1 AC3  5 ASP A 302  ASP A 303  GLU A 359  HOH A 409                    
SITE     2 AC3  5 C2E A 501                                                     
SITE     1 AC4 15 TYR A   7  ARG A  26  ALA A  27  LYS A  30                    
SITE     2 AC4 15 ASN A  31  GLN A  49  LEU A  61  GLU A  64                    
SITE     3 AC4 15 ILE A  65  ASP A  68  ARG A  70  HIS A  71                    
SITE     4 AC4 15 MET A  92  HOH A 416  HOH A 474                               
SITE     1 AC5 25 GLN B 174  GLU B 188  LEU B 190  ILE B 191                    
SITE     2 AC5 25 ARG B 192  PRO B 199  ASP B 215  LYS B 219                    
SITE     3 AC5 25 ASN B 239  LEU B 241  GLN B 284  ASP B 302                    
SITE     4 AC5 25 ASP B 303  GLU B 359  GLY B 360  GLU B 362                    
SITE     5 AC5 25 GLY B 380  PHE B 381  PRO B 386  HOH B 407                    
SITE     6 AC5 25 HOH B 427  HOH B 430  HOH B 431   MN B 502                    
SITE     7 AC5 25  MN B 503                                                     
SITE     1 AC6  6 GLU B 188  ASN B 239  GLU B 272  ASP B 302                    
SITE     2 AC6  6 HOH B 407  C2E B 501                                          
SITE     1 AC7  6 ASP B 302  ASP B 303  GLU B 359  HOH B 407                    
SITE     2 AC7  6 HOH B 430  C2E B 501                                          
SITE     1 AC8 15 TYR B   7  LEU B  23  ALA B  27  LYS B  30                    
SITE     2 AC8 15 ASN B  31  PHE B  47  GLN B  49  LEU B  51                    
SITE     3 AC8 15 LEU B  61  GLU B  64  ILE B  65  ASP B  68                    
SITE     4 AC8 15 ARG B  70  HIS B  71  HOH B 412                               
CRYST1   69.020   96.890  126.870  90.00  90.00  90.00 P 21 21 21    8          
ORIGX1      1.000000  0.000000  0.000000        0.00000                         
ORIGX2      0.000000  1.000000  0.000000        0.00000                         
ORIGX3      0.000000  0.000000  1.000000        0.00000                         
SCALE1      0.014489  0.000000  0.000000        0.00000                         
SCALE2      0.000000  0.010321  0.000000        0.00000                         
SCALE3      0.000000  0.000000  0.007882        0.00000                         
ATOM      1  N   MET A   1     -35.004  33.499 -16.985  1.00 35.28           N  
ATOM      2  CA  MET A   1     -33.774  32.697 -16.717  1.00 35.43           C  
ATOM      3  C   MET A   1     -33.352  31.905 -17.957  1.00 34.77           C  
ATOM      4  O   MET A   1     -34.038  30.966 -18.369  1.00 34.77           O  
ATOM      5  CB  MET A   1     -33.998  31.745 -15.533  1.00 35.79           C  
ATOM      6  CG  MET A   1     -34.120  32.438 -14.164  1.00 37.78           C  
ATOM      7  SD  MET A   1     -32.551  33.117 -13.534  1.00 41.72           S  
ATOM      8  CE  MET A   1     -31.489  31.676 -13.618  1.00 40.99           C  
ATOM      9  N   LEU A   2     -32.219  32.284 -18.540  1.00 33.95           N  
ATOM     10  CA  LEU A   2     -31.704  31.605 -19.725  1.00 33.27           C  
ATOM     11  C   LEU A   2     -31.004  30.294 -19.363  1.00 32.81           C  
ATOM     12  O   LEU A   2     -30.357  30.188 -18.323  1.00 32.72           O  
ATOM     13  CB  LEU A   2     -30.757  32.523 -20.506  1.00 33.28           C  
ATOM     14  CG  LEU A   2     -30.273  32.023 -21.872  1.00 33.29           C  
ATOM     15  CD1 LEU A   2     -31.409  32.007 -22.889  1.00 33.16           C  
ATOM     16  CD2 LEU A   2     -29.120  32.863 -22.369  1.00 33.05           C  
ATOM     17  N   THR A   3     -31.132  29.304 -20.241  1.00 32.33           N  
ATOM     18  CA  THR A   3     -30.664  27.951 -19.968  1.00 31.88           C  
ATOM     19  C   THR A   3     -30.085  27.330 -21.243  1.00 31.46           C  
ATOM     20  O   THR A   3     -30.526  27.643 -22.350  1.00 31.34           O  
ATOM     21  CB  THR A   3     -31.827  27.071 -19.419  1.00 31.95           C  
ATOM     22  OG1 THR A   3     -32.308  27.629 -18.189  1.00 32.10           O  
ATOM     23  CG2 THR A   3     -31.376  25.637 -19.175  1.00 32.29           C  
ATOM     24  N   THR A   4     -29.076  26.477 -21.082  1.00 30.92           N  
ATOM     25  CA  THR A   4     -28.470  25.782 -22.210  1.00 30.31           C  
ATOM     26  C   THR A   4     -28.627  24.268 -22.088  1.00 30.00           C  
ATOM     27  O   THR A   4     -28.265  23.677 -21.068  1.00 29.88           O  
ATOM     28  CB  THR A   4     -26.973  26.132 -22.353  1.00 30.34           C  
ATOM     29  OG1 THR A   4     -26.833  27.514 -22.701  1.00 30.40           O  
ATOM     30  CG2 THR A   4     -26.320  25.276 -23.437  1.00 30.35           C  
ATOM     31  N   LEU A   5     -29.171  23.647 -23.135  1.00 29.52           N  
ATOM     32  CA  LEU A   5     -29.246  22.191 -23.218  1.00 29.01           C  
ATOM     33  C   LEU A   5     -28.447  21.670 -24.405  1.00 28.54           C  
ATOM     34  O   LEU A   5     -28.570  22.178 -25.520  1.00 28.64           O  
ATOM     35  CB  LEU A   5     -30.705  21.726 -23.315  1.00 29.14           C  
ATOM     36  CG  LEU A   5     -30.946  20.210 -23.270  1.00 29.22           C  
ATOM     37  CD1 LEU A   5     -32.149  19.886 -22.416  1.00 29.99           C  
ATOM     38  CD2 LEU A   5     -31.108  19.630 -24.671  1.00 30.00           C  
ATOM     39  N   ILE A   6     -27.624  20.655 -24.153  1.00 27.88           N  
ATOM     40  CA  ILE A   6     -26.839  20.011 -25.198  1.00 27.09           C  
ATOM     41  C   ILE A   6     -27.017  18.492 -25.125  1.00 26.96           C  
ATOM     42  O   ILE A   6     -26.959  17.904 -24.042  1.00 26.82           O  
ATOM     43  CB  ILE A   6     -25.328  20.363 -25.074  1.00 27.11           C  
ATOM     44  CG1 ILE A   6     -25.116  21.880 -25.152  1.00 26.96           C  
ATOM     45  CG2 ILE A   6     -24.519  19.658 -26.152  1.00 26.55           C  
ATOM     46  CD1 ILE A   6     -23.663  22.308 -25.044  1.00 26.78           C  
ATOM     47  N   TYR A   7     -27.255  17.866 -26.275  1.00 26.68           N  
ATOM     48  CA  TYR A   7     -27.321  16.408 -26.355  1.00 26.65           C  
ATOM     49  C   TYR A   7     -26.652  15.890 -27.621  1.00 26.79           C  
ATOM     50  O   TYR A   7     -26.425  16.645 -28.568  1.00 26.89           O  
ATOM     51  CB  TYR A   7     -28.781  15.916 -26.291  1.00 26.38           C  
ATOM     52  CG  TYR A   7     -29.586  16.206 -27.542  1.00 26.03           C  
ATOM     53  CD1 TYR A   7     -29.521  15.359 -28.652  1.00 25.83           C  
ATOM     54  CD2 TYR A   7     -30.408  17.323 -27.617  1.00 25.84           C  
ATOM     55  CE1 TYR A   7     -30.240  15.629 -29.803  1.00 25.19           C  
ATOM     56  CE2 TYR A   7     -31.141  17.596 -28.759  1.00 25.50           C  
ATOM     57  CZ  TYR A   7     -31.049  16.747 -29.852  1.00 25.57           C  
ATOM     58  OH  TYR A   7     -31.771  17.020 -30.991  1.00 25.08           O  
ATOM     59  N   ARG A   8     -26.350  14.597 -27.637  1.00 27.02           N  
ATOM     60  CA  ARG A   8     -25.986  13.917 -28.867  1.00 27.48           C  
ATOM     61  C   ARG A   8     -26.921  12.729 -29.119  1.00 27.79           C  
ATOM     62  O   ARG A   8     -27.477  12.157 -28.183  1.00 27.69           O  
ATOM     63  CB  ARG A   8     -24.516  13.473 -28.836  1.00 27.23           C  
ATOM     64  CG  ARG A   8     -24.245  12.221 -28.020  1.00 27.84           C  
ATOM     65  CD  ARG A   8     -22.852  11.650 -28.306  1.00 27.95           C  
ATOM     66  NE  ARG A   8     -21.824  12.273 -27.476  1.00 28.86           N  
ATOM     67  CZ  ARG A   8     -21.562  11.924 -26.218  1.00 28.91           C  
ATOM     68  NH1 ARG A   8     -22.255  10.955 -25.635  1.00 28.50           N  
ATOM     69  NH2 ARG A   8     -20.612  12.553 -25.536  1.00 29.50           N  
ATOM     70  N   SER A   9     -27.116  12.391 -30.390  1.00 28.38           N  
ATOM     71  CA  SER A   9     -27.963  11.259 -30.769  1.00 28.96           C  
ATOM     72  C   SER A   9     -27.446  10.603 -32.043  1.00 29.60           C  
ATOM     73  O   SER A   9     -26.518  11.104 -32.669  1.00 29.70           O  
ATOM     74  CB  SER A   9     -29.408  11.714 -30.965  1.00 28.86           C  
ATOM     75  OG  SER A   9     -29.506  12.639 -32.031  1.00 28.40           O  
ATOM     76  N   GLN A  10     -28.056   9.483 -32.424  1.00 30.41           N  
ATOM     77  CA  GLN A  10     -27.639   8.746 -33.619  1.00 31.22           C  
ATOM     78  C   GLN A  10     -28.770   8.622 -34.620  1.00 31.46           C  
ATOM     79  O   GLN A  10     -29.935   8.576 -34.241  1.00 31.50           O  
ATOM     80  CB  GLN A  10     -27.157   7.346 -33.243  1.00 31.34           C  
ATOM     81  CG  GLN A  10     -26.008   7.316 -32.267  1.00 32.59           C  
ATOM     82  CD  GLN A  10     -25.630   5.907 -31.876  1.00 33.97           C  
ATOM     83  OE1 GLN A  10     -25.470   5.035 -32.735  1.00 34.63           O  
ATOM     84  NE2 GLN A  10     -25.481   5.672 -30.574  1.00 33.97           N  
ATOM     85  N   VAL A  11     -28.416   8.533 -35.900  1.00 31.97           N  
ATOM     86  CA  VAL A  11     -29.377   8.161 -36.943  1.00 32.33           C  
ATOM     87  C   VAL A  11     -29.676   6.662 -36.901  1.00 32.62           C  
ATOM     88  O   VAL A  11     -28.875   5.874 -36.389  1.00 32.53           O  
ATOM     89  CB  VAL A  11     -28.854   8.516 -38.358  1.00 32.29           C  
ATOM     90  CG1 VAL A  11     -28.635   9.998 -38.487  1.00 32.46           C  
ATOM     91  CG2 VAL A  11     -27.565   7.748 -38.669  1.00 32.19           C  
ATOM     92  N   HIS A  12     -30.832   6.277 -37.433  1.00 33.07           N  
ATOM     93  CA  HIS A  12     -31.102   4.877 -37.747  1.00 33.69           C  
ATOM     94  C   HIS A  12     -30.434   4.514 -39.076  1.00 34.27           C  
ATOM     95  O   HIS A  12     -30.871   4.967 -40.135  1.00 34.29           O  
ATOM     96  CB  HIS A  12     -32.605   4.630 -37.834  1.00 33.65           C  
ATOM     97  CG  HIS A  12     -33.315   4.746 -36.522  1.00 33.65           C  
ATOM     98  ND1 HIS A  12     -33.506   3.671 -35.681  1.00 33.55           N  
ATOM     99  CD2 HIS A  12     -33.891   5.808 -35.912  1.00 33.51           C  
ATOM    100  CE1 HIS A  12     -34.166   4.067 -34.607  1.00 33.07           C  
ATOM    101  NE2 HIS A  12     -34.414   5.358 -34.723  1.00 33.03           N  
ATOM    102  N   PRO A  13     -29.379   3.680 -39.020  1.00 34.89           N  
ATOM    103  CA  PRO A  13     -28.431   3.516 -40.125  1.00 35.43           C  
ATOM    104  C   PRO A  13     -28.950   2.638 -41.270  1.00 36.11           C  
ATOM    105  O   PRO A  13     -28.418   2.695 -42.378  1.00 36.30           O  
ATOM    106  CB  PRO A  13     -27.234   2.854 -39.452  1.00 35.26           C  
ATOM    107  CG  PRO A  13     -27.828   2.056 -38.353  1.00 35.20           C  
ATOM    108  CD  PRO A  13     -29.039   2.818 -37.872  1.00 34.91           C  
ATOM    109  N   ASP A  14     -29.971   1.832 -40.999  1.00 36.91           N  
ATOM    110  CA  ASP A  14     -30.543   0.948 -42.020  1.00 37.58           C  
ATOM    111  C   ASP A  14     -31.882   1.471 -42.544  1.00 37.70           C  
ATOM    112  O   ASP A  14     -32.578   0.783 -43.290  1.00 37.82           O  
ATOM    113  CB  ASP A  14     -30.697  -0.480 -41.478  1.00 37.75           C  
ATOM    114  CG  ASP A  14     -31.142  -0.515 -40.010  1.00 38.84           C  
ATOM    115  OD1 ASP A  14     -31.978   0.331 -39.604  1.00 39.64           O  
ATOM    116  OD2 ASP A  14     -30.659  -1.399 -39.269  1.00 39.84           O  
ATOM    117  N   ARG A  15     -32.229   2.694 -42.149  1.00 37.88           N  
ATOM    118  CA  ARG A  15     -33.468   3.337 -42.589  1.00 37.94           C  
ATOM    119  C   ARG A  15     -33.168   4.430 -43.619  1.00 37.95           C  
ATOM    120  O   ARG A  15     -32.032   4.909 -43.700  1.00 37.96           O  
ATOM    121  CB  ARG A  15     -34.212   3.929 -41.386  1.00 37.90           C  
ATOM    122  CG  ARG A  15     -34.744   2.887 -40.422  1.00 38.31           C  
ATOM    123  CD  ARG A  15     -35.693   3.495 -39.416  1.00 38.84           C  
ATOM    124  NE  ARG A  15     -36.000   2.565 -38.334  1.00 39.27           N  
ATOM    125  CZ  ARG A  15     -36.658   2.893 -37.227  1.00 39.41           C  
ATOM    126  NH1 ARG A  15     -37.082   4.138 -37.046  1.00 39.39           N  
ATOM    127  NH2 ARG A  15     -36.892   1.977 -36.298  1.00 39.52           N  
ATOM    128  N   PRO A  16     -34.187   4.821 -44.423  1.00 37.93           N  
ATOM    129  CA  PRO A  16     -34.027   5.916 -45.390  1.00 37.76           C  
ATOM    130  C   PRO A  16     -33.547   7.199 -44.717  1.00 37.58           C  
ATOM    131  O   PRO A  16     -33.948   7.484 -43.587  1.00 37.56           O  
ATOM    132  CB  PRO A  16     -35.451   6.108 -45.950  1.00 37.77           C  
ATOM    133  CG  PRO A  16     -36.357   5.377 -44.992  1.00 37.92           C  
ATOM    134  CD  PRO A  16     -35.545   4.250 -44.470  1.00 37.95           C  
ATOM    135  N   PRO A  17     -32.671   7.961 -45.401  1.00 37.43           N  
ATOM    136  CA  PRO A  17     -32.094   9.181 -44.835  1.00 37.18           C  
ATOM    137  C   PRO A  17     -33.155  10.228 -44.523  1.00 37.00           C  
ATOM    138  O   PRO A  17     -34.122  10.378 -45.272  1.00 37.00           O  
ATOM    139  CB  PRO A  17     -31.162   9.683 -45.948  1.00 37.18           C  
ATOM    140  CG  PRO A  17     -31.659   9.028 -47.196  1.00 37.37           C  
ATOM    141  CD  PRO A  17     -32.182   7.700 -46.767  1.00 37.47           C  
ATOM    142  N   VAL A  18     -32.977  10.927 -43.407  1.00 36.82           N  
ATOM    143  CA  VAL A  18     -33.887  11.992 -43.006  1.00 36.45           C  
ATOM    144  C   VAL A  18     -33.590  13.270 -43.791  1.00 36.29           C  
ATOM    145  O   VAL A  18     -32.431  13.665 -43.941  1.00 36.37           O  
ATOM    146  CB  VAL A  18     -33.787  12.270 -41.484  1.00 36.50           C  
ATOM    147  CG1 VAL A  18     -34.697  13.424 -41.081  1.00 36.46           C  
ATOM    148  CG2 VAL A  18     -34.129  11.014 -40.694  1.00 36.30           C  
ATOM    149  N   ASP A  19     -34.641  13.890 -44.318  1.00 36.00           N  
ATOM    150  CA  ASP A  19     -34.520  15.176 -44.989  1.00 35.72           C  
ATOM    151  C   ASP A  19     -34.223  16.269 -43.964  1.00 35.34           C  
ATOM    152  O   ASP A  19     -35.133  16.790 -43.313  1.00 35.56           O  
ATOM    153  CB  ASP A  19     -35.810  15.494 -45.752  1.00 35.87           C  
ATOM    154  CG  ASP A  19     -35.667  16.694 -46.672  1.00 36.61           C  
ATOM    155  OD1 ASP A  19     -34.520  17.112 -46.948  1.00 37.58           O  
ATOM    156  OD2 ASP A  19     -36.708  17.218 -47.125  1.00 37.65           O  
ATOM    157  N   LEU A  20     -32.943  16.606 -43.819  1.00 34.65           N  
ATOM    158  CA  LEU A  20     -32.496  17.480 -42.737  1.00 33.92           C  
ATOM    159  C   LEU A  20     -32.684  18.949 -43.051  1.00 33.58           C  
ATOM    160  O   LEU A  20     -32.866  19.760 -42.143  1.00 33.64           O  
ATOM    161  CB  LEU A  20     -31.036  17.202 -42.385  1.00 33.87           C  
ATOM    162  CG  LEU A  20     -30.797  16.007 -41.475  1.00 33.70           C  
ATOM    163  CD1 LEU A  20     -29.314  15.744 -41.331  1.00 33.80           C  
ATOM    164  CD2 LEU A  20     -31.449  16.233 -40.112  1.00 33.89           C  
ATOM    165  N   ASP A  21     -32.623  19.297 -44.335  1.00 33.02           N  
ATOM    166  CA  ASP A  21     -32.903  20.661 -44.770  1.00 32.46           C  
ATOM    167  C   ASP A  21     -34.305  21.079 -44.346  1.00 31.83           C  
ATOM    168  O   ASP A  21     -34.510  22.191 -43.858  1.00 31.68           O  
ATOM    169  CB  ASP A  21     -32.747  20.787 -46.289  1.00 32.70           C  
ATOM    170  CG  ASP A  21     -31.289  20.889 -46.723  1.00 33.34           C  
ATOM    171  OD1 ASP A  21     -30.552  21.731 -46.161  1.00 34.48           O  
ATOM    172  OD2 ASP A  21     -30.884  20.135 -47.633  1.00 33.87           O  
ATOM    173  N   ALA A  22     -35.260  20.168 -44.512  1.00 31.12           N  
ATOM    174  CA  ALA A  22     -36.632  20.393 -44.080  1.00 30.64           C  
ATOM    175  C   ALA A  22     -36.731  20.437 -42.559  1.00 30.35           C  
ATOM    176  O   ALA A  22     -37.441  21.274 -42.004  1.00 30.15           O  
ATOM    177  CB  ALA A  22     -37.551  19.316 -44.642  1.00 30.53           C  
ATOM    178  N   LEU A  23     -36.013  19.531 -41.894  1.00 30.00           N  
ATOM    179  CA  LEU A  23     -35.998  19.467 -40.433  1.00 29.81           C  
ATOM    180  C   LEU A  23     -35.495  20.768 -39.837  1.00 29.67           C  
ATOM    181  O   LEU A  23     -36.110  21.318 -38.927  1.00 29.42           O  
ATOM    182  CB  LEU A  23     -35.122  18.298 -39.950  1.00 29.96           C  
ATOM    183  CG  LEU A  23     -35.282  17.808 -38.496  1.00 30.09           C  
ATOM    184  CD1 LEU A  23     -34.866  16.349 -38.379  1.00 29.56           C  
ATOM    185  CD2 LEU A  23     -34.497  18.669 -37.499  1.00 29.71           C  
ATOM    186  N   VAL A  24     -34.376  21.258 -40.362  1.00 29.57           N  
ATOM    187  CA  VAL A  24     -33.698  22.413 -39.788  1.00 29.67           C  
ATOM    188  C   VAL A  24     -34.467  23.704 -40.030  1.00 29.68           C  
ATOM    189  O   VAL A  24     -34.582  24.542 -39.131  1.00 29.78           O  
ATOM    190  CB  VAL A  24     -32.247  22.538 -40.311  1.00 29.67           C  
ATOM    191  CG1 VAL A  24     -31.648  23.889 -39.940  1.00 29.48           C  
ATOM    192  CG2 VAL A  24     -31.397  21.410 -39.758  1.00 29.75           C  
ATOM    193  N   HIS A  25     -35.011  23.854 -41.234  1.00 29.70           N  
ATOM    194  CA  HIS A  25     -35.795  25.038 -41.563  1.00 29.91           C  
ATOM    195  C   HIS A  25     -37.072  25.106 -40.734  1.00 29.68           C  
ATOM    196  O   HIS A  25     -37.417  26.157 -40.199  1.00 29.67           O  
ATOM    197  CB  HIS A  25     -36.139  25.082 -43.050  1.00 30.06           C  
ATOM    198  CG  HIS A  25     -37.174  26.107 -43.389  1.00 31.06           C  
ATOM    199  ND1 HIS A  25     -36.887  27.453 -43.476  1.00 32.08           N  
ATOM    200  CD2 HIS A  25     -38.506  25.991 -43.608  1.00 31.99           C  
ATOM    201  CE1 HIS A  25     -37.992  28.119 -43.759  1.00 32.79           C  
ATOM    202  NE2 HIS A  25     -38.990  27.256 -43.842  1.00 32.68           N  
ATOM    203  N   ARG A  26     -37.772  23.978 -40.646  1.00 29.45           N  
ATOM    204  CA  ARG A  26     -38.970  23.865 -39.820  1.00 29.41           C  
ATOM    205  C   ARG A  26     -38.646  24.129 -38.342  1.00 29.05           C  
ATOM    206  O   ARG A  26     -39.441  24.745 -37.621  1.00 28.88           O  
ATOM    207  CB  ARG A  26     -39.597  22.477 -39.990  1.00 29.57           C  
ATOM    208  CG  ARG A  26     -41.030  22.372 -39.517  1.00 30.97           C  
ATOM    209  CD  ARG A  26     -41.662  21.050 -39.942  1.00 33.33           C  
ATOM    210  NE  ARG A  26     -42.910  20.787 -39.224  1.00 35.09           N  
ATOM    211  CZ  ARG A  26     -44.110  21.195 -39.632  1.00 36.66           C  
ATOM    212  NH1 ARG A  26     -44.232  21.883 -40.764  1.00 37.51           N  
ATOM    213  NH2 ARG A  26     -45.191  20.912 -38.912  1.00 37.09           N  
ATOM    214  N   ALA A  27     -37.466  23.679 -37.911  1.00 28.55           N  
ATOM    215  CA  ALA A  27     -37.012  23.878 -36.540  1.00 28.13           C  
ATOM    216  C   ALA A  27     -36.699  25.337 -36.262  1.00 27.81           C  
ATOM    217  O   ALA A  27     -37.119  25.882 -35.244  1.00 27.66           O  
ATOM    218  CB  ALA A  27     -35.794  23.008 -36.249  1.00 28.18           C  
ATOM    219  N   SER A  28     -35.967  25.970 -37.177  1.00 27.40           N  
ATOM    220  CA  SER A  28     -35.578  27.370 -37.021  1.00 27.03           C  
ATOM    221  C   SER A  28     -36.810  28.264 -37.005  1.00 26.79           C  
ATOM    222  O   SER A  28     -36.886  29.231 -36.237  1.00 26.76           O  
ATOM    223  CB  SER A  28     -34.634  27.792 -38.148  1.00 27.12           C  
ATOM    224  OG  SER A  28     -33.870  28.929 -37.781  1.00 26.82           O  
ATOM    225  N   SER A  29     -37.784  27.912 -37.836  1.00 26.38           N  
ATOM    226  CA  SER A  29     -39.042  28.631 -37.905  1.00 26.09           C  
ATOM    227  C   SER A  29     -39.827  28.510 -36.598  1.00 25.74           C  
ATOM    228  O   SER A  29     -40.482  29.453 -36.172  1.00 25.78           O  
ATOM    229  CB  SER A  29     -39.879  28.115 -39.074  1.00 25.93           C  
ATOM    230  OG  SER A  29     -40.916  29.018 -39.388  1.00 26.39           O  
ATOM    231  N   LYS A  30     -39.735  27.353 -35.958  1.00 25.45           N  
ATOM    232  CA  LYS A  30     -40.484  27.101 -34.733  1.00 25.44           C  
ATOM    233  C   LYS A  30     -39.754  27.627 -33.489  1.00 25.24           C  
ATOM    234  O   LYS A  30     -40.388  28.102 -32.546  1.00 25.34           O  
ATOM    235  CB  LYS A  30     -40.777  25.605 -34.587  1.00 25.58           C  
ATOM    236  CG  LYS A  30     -41.938  25.279 -33.669  1.00 25.96           C  
ATOM    237  CD  LYS A  30     -42.192  23.781 -33.620  1.00 27.08           C  
ATOM    238  CE  LYS A  30     -43.032  23.408 -32.415  1.00 27.89           C  
ATOM    239  NZ  LYS A  30     -42.919  21.960 -32.086  1.00 29.30           N  
ATOM    240  N   ASN A  31     -38.424  27.556 -33.507  1.00 24.98           N  
ATOM    241  CA  ASN A  31     -37.604  27.901 -32.338  1.00 24.49           C  
ATOM    242  C   ASN A  31     -37.616  29.388 -31.992  1.00 24.37           C  
ATOM    243  O   ASN A  31     -37.760  29.761 -30.828  1.00 24.45           O  
ATOM    244  CB  ASN A  31     -36.159  27.436 -32.540  1.00 24.40           C  
ATOM    245  CG  ASN A  31     -35.996  25.943 -32.378  1.00 24.08           C  
ATOM    246  OD1 ASN A  31     -36.942  25.233 -32.039  1.00 24.20           O  
ATOM    247  ND2 ASN A  31     -34.787  25.453 -32.624  1.00 23.89           N  
ATOM    248  N   LEU A  32     -37.463  30.231 -33.005  1.00 24.11           N  
ATOM    249  CA  LEU A  32     -37.220  31.660 -32.782  1.00 24.20           C  
ATOM    250  C   LEU A  32     -38.377  32.434 -32.096  1.00 23.93           C  
ATOM    251  O   LEU A  32     -38.128  33.226 -31.188  1.00 24.07           O  
ATOM    252  CB  LEU A  32     -36.769  32.357 -34.075  1.00 24.03           C  
ATOM    253  CG  LEU A  32     -35.750  33.487 -33.901  1.00 24.43           C  
ATOM    254  CD1 LEU A  32     -34.451  32.968 -33.303  1.00 23.70           C  
ATOM    255  CD2 LEU A  32     -35.486  34.173 -35.218  1.00 24.59           C  
ATOM    256  N   PRO A  33     -39.641  32.208 -32.532  1.00 23.83           N  
ATOM    257  CA  PRO A  33     -40.759  32.853 -31.833  1.00 23.55           C  
ATOM    258  C   PRO A  33     -40.832  32.438 -30.367  1.00 23.44           C  
ATOM    259  O   PRO A  33     -41.212  33.240 -29.517  1.00 23.41           O  
ATOM    260  CB  PRO A  33     -41.989  32.332 -32.583  1.00 23.52           C  
ATOM    261  CG  PRO A  33     -41.477  31.919 -33.913  1.00 23.87           C  
ATOM    262  CD  PRO A  33     -40.106  31.400 -33.673  1.00 23.76           C  
ATOM    263  N   LEU A  34     -40.445  31.197 -30.079  1.00 23.19           N  
ATOM    264  CA  LEU A  34     -40.494  30.669 -28.718  1.00 22.85           C  
ATOM    265  C   LEU A  34     -39.240  31.018 -27.916  1.00 22.63           C  
ATOM    266  O   LEU A  34     -39.041  30.508 -26.819  1.00 22.60           O  
ATOM    267  CB  LEU A  34     -40.689  29.152 -28.739  1.00 22.72           C  
ATOM    268  CG  LEU A  34     -42.002  28.610 -29.299  1.00 22.75           C  
ATOM    269  CD1 LEU A  34     -41.897  27.106 -29.502  1.00 22.60           C  
ATOM    270  CD2 LEU A  34     -43.190  28.960 -28.392  1.00 22.44           C  
ATOM    271  N   GLY A  35     -38.398  31.881 -28.473  1.00 22.50           N  
ATOM    272  CA  GLY A  35     -37.151  32.270 -27.820  1.00 22.48           C  
ATOM    273  C   GLY A  35     -36.168  31.117 -27.667  1.00 22.53           C  
ATOM    274  O   GLY A  35     -35.476  31.012 -26.653  1.00 22.51           O  
ATOM    275  N   ILE A  36     -36.120  30.241 -28.669  1.00 22.28           N  
ATOM    276  CA  ILE A  36     -35.156  29.145 -28.681  1.00 22.11           C  
ATOM    277  C   ILE A  36     -34.149  29.350 -29.801  1.00 22.11           C  
ATOM    278  O   ILE A  36     -34.522  29.645 -30.935  1.00 22.21           O  
ATOM    279  CB  ILE A  36     -35.848  27.760 -28.845  1.00 22.07           C  
ATOM    280  CG1 ILE A  36     -36.921  27.565 -27.775  1.00 22.07           C  
ATOM    281  CG2 ILE A  36     -34.822  26.622 -28.781  1.00 21.72           C  
ATOM    282  CD1 ILE A  36     -37.799  26.347 -28.004  1.00 22.19           C  
ATOM    283  N   THR A  37     -32.870  29.227 -29.473  1.00 22.14           N  
ATOM    284  CA  THR A  37     -31.815  29.327 -30.471  1.00 22.33           C  
ATOM    285  C   THR A  37     -30.861  28.152 -30.365  1.00 22.37           C  
ATOM    286  O   THR A  37     -30.948  27.354 -29.431  1.00 22.51           O  
ATOM    287  CB  THR A  37     -31.013  30.631 -30.321  1.00 22.24           C  
ATOM    288  OG1 THR A  37     -30.622  30.799 -28.955  1.00 22.58           O  
ATOM    289  CG2 THR A  37     -31.842  31.826 -30.759  1.00 22.51           C  
ATOM    290  N   GLY A  38     -29.947  28.049 -31.326  1.00 22.35           N  
ATOM    291  CA  GLY A  38     -28.880  27.055 -31.267  1.00 22.29           C  
ATOM    292  C   GLY A  38     -28.507  26.480 -32.619  1.00 22.25           C  
ATOM    293  O   GLY A  38     -28.923  26.991 -33.664  1.00 22.29           O  
ATOM    294  N   ILE A  39     -27.721  25.406 -32.599  1.00 22.03           N  
ATOM    295  CA  ILE A  39     -27.211  24.806 -33.823  1.00 21.88           C  
ATOM    296  C   ILE A  39     -27.314  23.288 -33.807  1.00 21.79           C  
ATOM    297  O   ILE A  39     -27.428  22.671 -32.750  1.00 21.74           O  
ATOM    298  CB  ILE A  39     -25.747  25.189 -34.074  1.00 21.91           C  
ATOM    299  CG1 ILE A  39     -24.910  24.925 -32.824  1.00 22.03           C  
ATOM    300  CG2 ILE A  39     -25.640  26.640 -34.507  1.00 22.21           C  
ATOM    301  CD1 ILE A  39     -23.445  24.789 -33.098  1.00 22.62           C  
ATOM    302  N   LEU A  40     -27.271  22.695 -34.995  1.00 21.71           N  
ATOM    303  CA  LEU A  40     -27.249  21.254 -35.137  1.00 21.56           C  
ATOM    304  C   LEU A  40     -25.960  20.820 -35.822  1.00 21.75           C  
ATOM    305  O   LEU A  40     -25.523  21.444 -36.782  1.00 21.98           O  
ATOM    306  CB  LEU A  40     -28.455  20.789 -35.949  1.00 21.47           C  
ATOM    307  CG  LEU A  40     -28.701  19.288 -36.034  1.00 21.05           C  
ATOM    308  CD1 LEU A  40     -28.760  18.679 -34.645  1.00 20.71           C  
ATOM    309  CD2 LEU A  40     -29.981  19.011 -36.798  1.00 21.26           C  
ATOM    310  N   LEU A  41     -25.342  19.765 -35.306  1.00 21.75           N  
ATOM    311  CA  LEU A  41     -24.132  19.222 -35.909  1.00 21.67           C  
ATOM    312  C   LEU A  41     -24.362  17.796 -36.375  1.00 21.73           C  
ATOM    313  O   LEU A  41     -24.787  16.943 -35.597  1.00 21.51           O  
ATOM    314  CB  LEU A  41     -22.962  19.277 -34.924  1.00 21.59           C  
ATOM    315  CG  LEU A  41     -21.913  20.370 -35.138  1.00 22.05           C  
ATOM    316  CD1 LEU A  41     -22.538  21.756 -35.149  1.00 22.45           C  
ATOM    317  CD2 LEU A  41     -20.826  20.281 -34.084  1.00 21.64           C  
ATOM    318  N   PHE A  42     -24.086  17.548 -37.655  1.00 21.72           N  
ATOM    319  CA  PHE A  42     -24.271  16.232 -38.245  1.00 21.73           C  
ATOM    320  C   PHE A  42     -22.958  15.730 -38.834  1.00 21.81           C  
ATOM    321  O   PHE A  42     -22.250  16.476 -39.512  1.00 21.86           O  
ATOM    322  CB  PHE A  42     -25.350  16.290 -39.320  1.00 21.84           C  
ATOM    323  CG  PHE A  42     -25.717  14.952 -39.890  1.00 22.39           C  
ATOM    324  CD1 PHE A  42     -26.031  13.887 -39.056  1.00 22.82           C  
ATOM    325  CD2 PHE A  42     -25.776  14.762 -41.266  1.00 22.83           C  
ATOM    326  CE1 PHE A  42     -26.380  12.649 -39.586  1.00 23.23           C  
ATOM    327  CE2 PHE A  42     -26.126  13.528 -41.801  1.00 22.80           C  
ATOM    328  CZ  PHE A  42     -26.434  12.474 -40.959  1.00 22.85           C  
ATOM    329  N   ASN A  43     -22.624  14.472 -38.553  1.00 21.83           N  
ATOM    330  CA  ASN A  43     -21.378  13.882 -39.046  1.00 22.02           C  
ATOM    331  C   ASN A  43     -21.595  12.656 -39.923  1.00 22.42           C  
ATOM    332  O   ASN A  43     -20.640  12.013 -40.343  1.00 22.54           O  
ATOM    333  CB  ASN A  43     -20.425  13.551 -37.885  1.00 21.74           C  
ATOM    334  CG  ASN A  43     -20.934  12.416 -37.003  1.00 21.06           C  
ATOM    335  OD1 ASN A  43     -21.997  11.851 -37.241  1.00 20.47           O  
ATOM    336  ND2 ASN A  43     -20.170  12.089 -35.974  1.00 20.54           N  
ATOM    337  N   GLY A  44     -22.859  12.335 -40.188  1.00 23.00           N  
ATOM    338  CA  GLY A  44     -23.202  11.176 -41.007  1.00 23.55           C  
ATOM    339  C   GLY A  44     -23.913  10.101 -40.210  1.00 24.13           C  
ATOM    340  O   GLY A  44     -24.822   9.434 -40.716  1.00 24.23           O  
ATOM    341  N   LEU A  45     -23.503   9.935 -38.954  1.00 24.51           N  
ATOM    342  CA  LEU A  45     -24.066   8.902 -38.092  1.00 24.76           C  
ATOM    343  C   LEU A  45     -24.719   9.494 -36.858  1.00 24.72           C  
ATOM    344  O   LEU A  45     -25.605   8.882 -36.262  1.00 25.02           O  
ATOM    345  CB  LEU A  45     -22.988   7.904 -37.669  1.00 25.08           C  
ATOM    346  CG  LEU A  45     -22.556   6.842 -38.679  1.00 25.61           C  
ATOM    347  CD1 LEU A  45     -21.335   7.309 -39.464  1.00 26.55           C  
ATOM    348  CD2 LEU A  45     -22.259   5.533 -37.957  1.00 26.61           C  
ATOM    349  N   GLN A  46     -24.273  10.683 -36.467  1.00 24.51           N  
ATOM    350  CA  GLN A  46     -24.660  11.254 -35.182  1.00 24.18           C  
ATOM    351  C   GLN A  46     -25.082  12.707 -35.284  1.00 23.79           C  
ATOM    352  O   GLN A  46     -24.553  13.466 -36.099  1.00 23.66           O  
ATOM    353  CB  GLN A  46     -23.518  11.127 -34.183  1.00 24.26           C  
ATOM    354  CG  GLN A  46     -23.189   9.709 -33.805  1.00 25.13           C  
ATOM    355  CD  GLN A  46     -21.717   9.507 -33.608  1.00 26.69           C  
ATOM    356  OE1 GLN A  46     -20.963   9.375 -34.572  1.00 27.31           O  
ATOM    357  NE2 GLN A  46     -21.287   9.492 -32.354  1.00 27.32           N  
ATOM    358  N   PHE A  47     -26.034  13.094 -34.440  1.00 23.32           N  
ATOM    359  CA  PHE A  47     -26.390  14.494 -34.281  1.00 22.69           C  
ATOM    360  C   PHE A  47     -25.771  15.058 -33.020  1.00 22.56           C  
ATOM    361  O   PHE A  47     -25.450  14.320 -32.090  1.00 22.68           O  
ATOM    362  CB  PHE A  47     -27.903  14.669 -34.226  1.00 22.53           C  
ATOM    363  CG  PHE A  47     -28.601  14.244 -35.468  1.00 22.29           C  
ATOM    364  CD1 PHE A  47     -28.481  14.986 -36.636  1.00 22.46           C  
ATOM    365  CD2 PHE A  47     -29.384  13.101 -35.480  1.00 21.73           C  
ATOM    366  CE1 PHE A  47     -29.130  14.594 -37.791  1.00 21.91           C  
ATOM    367  CE2 PHE A  47     -30.033  12.704 -36.628  1.00 21.88           C  
ATOM    368  CZ  PHE A  47     -29.905  13.452 -37.790  1.00 22.24           C  
ATOM    369  N   PHE A  48     -25.611  16.375 -32.999  1.00 22.16           N  
ATOM    370  CA  PHE A  48     -25.161  17.093 -31.827  1.00 21.62           C  
ATOM    371  C   PHE A  48     -25.848  18.448 -31.826  1.00 21.34           C  
ATOM    372  O   PHE A  48     -25.618  19.265 -32.716  1.00 21.14           O  
ATOM    373  CB  PHE A  48     -23.652  17.275 -31.887  1.00 21.72           C  
ATOM    374  CG  PHE A  48     -23.064  17.909 -30.664  1.00 21.99           C  
ATOM    375  CD1 PHE A  48     -22.951  19.286 -30.565  1.00 21.44           C  
ATOM    376  CD2 PHE A  48     -22.593  17.126 -29.619  1.00 22.44           C  
ATOM    377  CE1 PHE A  48     -22.396  19.869 -29.441  1.00 22.41           C  
ATOM    378  CE2 PHE A  48     -22.022  17.705 -28.502  1.00 22.72           C  
ATOM    379  CZ  PHE A  48     -21.923  19.076 -28.412  1.00 22.35           C  
ATOM    380  N   GLN A  49     -26.706  18.681 -30.841  1.00 20.99           N  
ATOM    381  CA  GLN A  49     -27.533  19.878 -30.844  1.00 20.80           C  
ATOM    382  C   GLN A  49     -27.352  20.734 -29.599  1.00 20.97           C  
ATOM    383  O   GLN A  49     -27.327  20.228 -28.476  1.00 20.91           O  
ATOM    384  CB  GLN A  49     -29.009  19.521 -31.031  1.00 20.53           C  
ATOM    385  CG  GLN A  49     -29.874  20.710 -31.418  1.00 20.18           C  
ATOM    386  CD  GLN A  49     -31.289  20.322 -31.772  1.00 20.23           C  
ATOM    387  OE1 GLN A  49     -31.833  19.354 -31.247  1.00 20.54           O  
ATOM    388  NE2 GLN A  49     -31.898  21.086 -32.658  1.00 20.17           N  
ATOM    389  N   VAL A  50     -27.233  22.038 -29.811  1.00 21.03           N  
ATOM    390  CA  VAL A  50     -27.206  22.991 -28.722  1.00 21.16           C  
ATOM    391  C   VAL A  50     -28.514  23.775 -28.716  1.00 21.46           C  
ATOM    392  O   VAL A  50     -28.992  24.199 -29.766  1.00 21.55           O  
ATOM    393  CB  VAL A  50     -26.003  23.957 -28.851  1.00 21.05           C  
ATOM    394  CG1 VAL A  50     -25.997  24.959 -27.710  1.00 20.85           C  
ATOM    395  CG2 VAL A  50     -24.701  23.175 -28.879  1.00 20.26           C  
ATOM    396  N   LEU A  51     -29.108  23.928 -27.536  1.00 21.64           N  
ATOM    397  CA  LEU A  51     -30.374  24.634 -27.405  1.00 22.07           C  
ATOM    398  C   LEU A  51     -30.288  25.699 -26.330  1.00 22.57           C  
ATOM    399  O   LEU A  51     -29.795  25.445 -25.237  1.00 22.82           O  
ATOM    400  CB  LEU A  51     -31.507  23.655 -27.081  1.00 21.84           C  
ATOM    401  CG  LEU A  51     -31.918  22.663 -28.175  1.00 21.94           C  
ATOM    402  CD1 LEU A  51     -32.947  21.673 -27.646  1.00 21.62           C  
ATOM    403  CD2 LEU A  51     -32.450  23.388 -29.408  1.00 21.67           C  
ATOM    404  N   GLU A  52     -30.766  26.897 -26.651  1.00 23.06           N  
ATOM    405  CA  GLU A  52     -30.773  28.004 -25.708  1.00 23.51           C  
ATOM    406  C   GLU A  52     -32.179  28.548 -25.556  1.00 23.89           C  
ATOM    407  O   GLU A  52     -32.904  28.691 -26.535  1.00 24.03           O  
ATOM    408  CB  GLU A  52     -29.831  29.117 -26.176  1.00 23.58           C  
ATOM    409  CG  GLU A  52     -28.415  28.647 -26.508  1.00 23.79           C  
ATOM    410  CD  GLU A  52     -27.486  29.788 -26.885  1.00 24.21           C  
ATOM    411  OE1 GLU A  52     -27.731  30.456 -27.918  1.00 25.17           O  
ATOM    412  OE2 GLU A  52     -26.496  30.007 -26.158  1.00 25.49           O  
ATOM    413  N   GLY A  53     -32.560  28.854 -24.323  1.00 24.22           N  
ATOM    414  CA  GLY A  53     -33.897  29.346 -24.027  1.00 24.49           C  
ATOM    415  C   GLY A  53     -34.197  29.168 -22.559  1.00 24.90           C  
ATOM    416  O   GLY A  53     -33.344  28.721 -21.804  1.00 24.90           O  
ATOM    417  N   THR A  54     -35.413  29.517 -22.149  1.00 25.28           N  
ATOM    418  CA  THR A  54     -35.824  29.327 -20.764  1.00 25.63           C  
ATOM    419  C   THR A  54     -35.897  27.840 -20.425  1.00 26.32           C  
ATOM    420  O   THR A  54     -36.023  26.994 -21.320  1.00 26.37           O  
ATOM    421  CB  THR A  54     -37.190  29.985 -20.470  1.00 25.52           C  
ATOM    422  OG1 THR A  54     -38.211  29.343 -21.241  1.00 25.48           O  
ATOM    423  CG2 THR A  54     -37.157  31.466 -20.801  1.00 24.73           C  
ATOM    424  N   GLU A  55     -35.802  27.529 -19.132  1.00 26.88           N  
ATOM    425  CA  GLU A  55     -35.866  26.153 -18.645  1.00 27.51           C  
ATOM    426  C   GLU A  55     -37.137  25.465 -19.145  1.00 27.76           C  
ATOM    427  O   GLU A  55     -37.114  24.292 -19.525  1.00 27.72           O  
ATOM    428  CB  GLU A  55     -35.816  26.140 -17.106  1.00 27.49           C  
ATOM    429  CG  GLU A  55     -35.772  24.744 -16.465  1.00 28.05           C  
ATOM    430  CD  GLU A  55     -35.807  24.789 -14.923  1.00 28.50           C  
ATOM    431  OE1 GLU A  55     -35.551  25.866 -14.345  1.00 29.11           O  
ATOM    432  OE2 GLU A  55     -36.090  23.742 -14.297  1.00 29.55           O  
ATOM    433  N   GLU A  56     -38.231  26.222 -19.182  1.00 28.23           N  
ATOM    434  CA  GLU A  56     -39.547  25.682 -19.504  1.00 28.73           C  
ATOM    435  C   GLU A  56     -39.716  25.418 -21.008  1.00 28.57           C  
ATOM    436  O   GLU A  56     -40.357  24.439 -21.408  1.00 28.63           O  
ATOM    437  CB  GLU A  56     -40.650  26.624 -18.992  1.00 28.93           C  
ATOM    438  CG  GLU A  56     -40.994  26.461 -17.489  1.00 30.78           C  
ATOM    439  CD  GLU A  56     -39.818  26.796 -16.546  1.00 33.30           C  
ATOM    440  OE1 GLU A  56     -39.003  27.687 -16.886  1.00 34.06           O  
ATOM    441  OE2 GLU A  56     -39.722  26.169 -15.460  1.00 33.91           O  
ATOM    442  N   ALA A  57     -39.132  26.286 -21.833  1.00 28.40           N  
ATOM    443  CA  ALA A  57     -39.214  26.134 -23.287  1.00 28.26           C  
ATOM    444  C   ALA A  57     -38.337  24.985 -23.784  1.00 28.20           C  
ATOM    445  O   ALA A  57     -38.670  24.319 -24.762  1.00 28.05           O  
ATOM    446  CB  ALA A  57     -38.835  27.433 -23.982  1.00 28.20           C  
ATOM    447  N   LEU A  58     -37.220  24.758 -23.100  1.00 28.11           N  
ATOM    448  CA  LEU A  58     -36.287  23.713 -23.496  1.00 28.17           C  
ATOM    449  C   LEU A  58     -36.768  22.344 -23.059  1.00 28.32           C  
ATOM    450  O   LEU A  58     -36.585  21.362 -23.771  1.00 28.52           O  
ATOM    451  CB  LEU A  58     -34.885  23.990 -22.943  1.00 27.95           C  
ATOM    452  CG  LEU A  58     -34.137  25.170 -23.571  1.00 27.40           C  
ATOM    453  CD1 LEU A  58     -32.661  25.117 -23.229  1.00 27.16           C  
ATOM    454  CD2 LEU A  58     -34.338  25.204 -25.078  1.00 26.77           C  
ATOM    455  N   GLU A  59     -37.391  22.283 -21.888  1.00 28.37           N  
ATOM    456  CA  GLU A  59     -37.954  21.037 -21.385  1.00 28.45           C  
ATOM    457  C   GLU A  59     -39.016  20.513 -22.338  1.00 28.10           C  
ATOM    458  O   GLU A  59     -38.974  19.351 -22.751  1.00 28.17           O  
ATOM    459  CB  GLU A  59     -38.553  21.243 -19.989  1.00 28.68           C  
ATOM    460  CG  GLU A  59     -38.763  19.957 -19.200  1.00 29.66           C  
ATOM    461  CD  GLU A  59     -38.709  20.182 -17.693  1.00 31.53           C  
ATOM    462  OE1 GLU A  59     -39.186  21.246 -17.226  1.00 31.69           O  
ATOM    463  OE2 GLU A  59     -38.189  19.293 -16.976  1.00 31.59           O  
ATOM    464  N   SER A  60     -39.949  21.387 -22.706  1.00 27.67           N  
ATOM    465  CA  SER A  60     -41.054  21.021 -23.589  1.00 27.44           C  
ATOM    466  C   SER A  60     -40.578  20.615 -24.989  1.00 27.05           C  
ATOM    467  O   SER A  60     -41.181  19.757 -25.631  1.00 27.04           O  
ATOM    468  CB  SER A  60     -42.057  22.169 -23.691  1.00 27.45           C  
ATOM    469  OG  SER A  60     -43.053  21.882 -24.653  1.00 27.84           O  
ATOM    470  N   LEU A  61     -39.497  21.239 -25.450  1.00 26.66           N  
ATOM    471  CA  LEU A  61     -38.932  20.938 -26.762  1.00 26.17           C  
ATOM    472  C   LEU A  61     -38.166  19.615 -26.752  1.00 26.11           C  
ATOM    473  O   LEU A  61     -38.250  18.828 -27.702  1.00 26.08           O  
ATOM    474  CB  LEU A  61     -38.016  22.075 -27.228  1.00 26.01           C  
ATOM    475  CG  LEU A  61     -37.315  21.873 -28.573  1.00 25.83           C  
ATOM    476  CD1 LEU A  61     -38.332  21.755 -29.695  1.00 25.70           C  
ATOM    477  CD2 LEU A  61     -36.324  22.989 -28.855  1.00 25.78           C  
ATOM    478  N   PHE A  62     -37.427  19.375 -25.670  1.00 25.79           N  
ATOM    479  CA  PHE A  62     -36.576  18.196 -25.554  1.00 25.48           C  
ATOM    480  C   PHE A  62     -37.391  16.909 -25.392  1.00 25.57           C  
ATOM    481  O   PHE A  62     -36.943  15.837 -25.780  1.00 25.31           O  
ATOM    482  CB  PHE A  62     -35.598  18.363 -24.391  1.00 25.40           C  
ATOM    483  CG  PHE A  62     -34.528  17.314 -24.337  1.00 24.96           C  
ATOM    484  CD1 PHE A  62     -34.163  16.742 -23.128  1.00 24.53           C  
ATOM    485  CD2 PHE A  62     -33.878  16.902 -25.492  1.00 24.58           C  
ATOM    486  CE1 PHE A  62     -33.170  15.780 -23.069  1.00 24.33           C  
ATOM    487  CE2 PHE A  62     -32.890  15.936 -25.439  1.00 24.37           C  
ATOM    488  CZ  PHE A  62     -32.534  15.376 -24.223  1.00 24.35           C  
ATOM    489  N   SER A  63     -38.591  17.029 -24.826  1.00 25.89           N  
ATOM    490  CA  SER A  63     -39.510  15.890 -24.723  1.00 26.11           C  
ATOM    491  C   SER A  63     -39.948  15.444 -26.107  1.00 26.23           C  
ATOM    492  O   SER A  63     -39.980  14.248 -26.403  1.00 26.27           O  
ATOM    493  CB  SER A  63     -40.734  16.256 -23.883  1.00 26.03           C  
ATOM    494  OG  SER A  63     -40.352  16.795 -22.631  1.00 26.40           O  
ATOM    495  N   GLU A  64     -40.276  16.417 -26.954  1.00 26.49           N  
ATOM    496  CA  GLU A  64     -40.594  16.154 -28.351  1.00 26.89           C  
ATOM    497  C   GLU A  64     -39.400  15.553 -29.078  1.00 26.61           C  
ATOM    498  O   GLU A  64     -39.544  14.584 -29.825  1.00 26.81           O  
ATOM    499  CB  GLU A  64     -41.040  17.438 -29.051  1.00 27.25           C  
ATOM    500  CG  GLU A  64     -42.477  17.843 -28.760  1.00 29.08           C  
ATOM    501  CD  GLU A  64     -42.964  18.955 -29.672  1.00 32.15           C  
ATOM    502  OE1 GLU A  64     -42.241  19.971 -29.819  1.00 33.09           O  
ATOM    503  OE2 GLU A  64     -44.073  18.817 -30.239  1.00 33.95           O  
ATOM    504  N   ILE A  65     -38.219  16.119 -28.835  1.00 26.28           N  
ATOM    505  CA  ILE A  65     -36.992  15.655 -29.472  1.00 26.10           C  
ATOM    506  C   ILE A  65     -36.607  14.235 -29.026  1.00 26.31           C  
ATOM    507  O   ILE A  65     -36.187  13.413 -29.847  1.00 26.41           O  
ATOM    508  CB  ILE A  65     -35.819  16.648 -29.240  1.00 26.08           C  
ATOM    509  CG1 ILE A  65     -35.943  17.839 -30.195  1.00 25.53           C  
ATOM    510  CG2 ILE A  65     -34.473  15.959 -29.433  1.00 25.69           C  
ATOM    511  CD1 ILE A  65     -35.024  18.982 -29.871  1.00 24.70           C  
ATOM    512  N   GLN A  66     -36.792  13.947 -27.737  1.00 26.44           N  
ATOM    513  CA  GLN A  66     -36.517  12.615 -27.182  1.00 26.51           C  
ATOM    514  C   GLN A  66     -37.348  11.527 -27.855  1.00 26.32           C  
ATOM    515  O   GLN A  66     -36.860  10.425 -28.098  1.00 25.99           O  
ATOM    516  CB  GLN A  66     -36.795  12.595 -25.681  1.00 26.78           C  
ATOM    517  CG  GLN A  66     -35.616  12.960 -24.813  1.00 27.51           C  
ATOM    518  CD  GLN A  66     -36.007  13.118 -23.357  1.00 29.16           C  
ATOM    519  OE1 GLN A  66     -37.051  13.696 -23.041  1.00 30.46           O  
ATOM    520  NE2 GLN A  66     -35.174  12.603 -22.459  1.00 29.42           N  
ATOM    521  N   SER A  67     -38.607  11.842 -28.145  1.00 26.30           N  
ATOM    522  CA  SER A  67     -39.551  10.848 -28.652  1.00 26.31           C  
ATOM    523  C   SER A  67     -39.623  10.821 -30.178  1.00 26.18           C  
ATOM    524  O   SER A  67     -40.439  10.098 -30.754  1.00 26.05           O  
ATOM    525  CB  SER A  67     -40.936  11.084 -28.061  1.00 26.34           C  
ATOM    526  OG  SER A  67     -40.930  10.825 -26.669  1.00 27.04           O  
ATOM    527  N   ASP A  68     -38.764  11.610 -30.823  1.00 25.93           N  
ATOM    528  CA  ASP A  68     -38.701  11.658 -32.279  1.00 25.64           C  
ATOM    529  C   ASP A  68     -38.036  10.397 -32.835  1.00 25.62           C  
ATOM    530  O   ASP A  68     -36.879  10.109 -32.520  1.00 25.59           O  
ATOM    531  CB  ASP A  68     -37.941  12.904 -32.737  1.00 25.56           C  
ATOM    532  CG  ASP A  68     -38.284  13.310 -34.154  1.00 25.20           C  
ATOM    533  OD1 ASP A  68     -38.173  12.466 -35.067  1.00 24.57           O  
ATOM    534  OD2 ASP A  68     -38.652  14.483 -34.360  1.00 25.29           O  
ATOM    535  N   PRO A  69     -38.777   9.641 -33.665  1.00 25.66           N  
ATOM    536  CA  PRO A  69     -38.328   8.372 -34.250  1.00 25.51           C  
ATOM    537  C   PRO A  69     -37.188   8.535 -35.250  1.00 25.51           C  
ATOM    538  O   PRO A  69     -36.552   7.552 -35.620  1.00 25.33           O  
ATOM    539  CB  PRO A  69     -39.582   7.854 -34.977  1.00 25.56           C  
ATOM    540  CG  PRO A  69     -40.722   8.637 -34.406  1.00 25.82           C  
ATOM    541  CD  PRO A  69     -40.155   9.967 -34.066  1.00 25.78           C  
ATOM    542  N   ARG A  70     -36.938   9.767 -35.684  1.00 25.64           N  
ATOM    543  CA  ARG A  70     -35.925  10.028 -36.707  1.00 25.82           C  
ATOM    544  C   ARG A  70     -34.495   9.896 -36.170  1.00 25.88           C  
ATOM    545  O   ARG A  70     -33.535   9.861 -36.941  1.00 25.79           O  
ATOM    546  CB  ARG A  70     -36.139  11.403 -37.350  1.00 25.89           C  
ATOM    547  CG  ARG A  70     -37.325  11.462 -38.311  1.00 25.79           C  
ATOM    548  CD  ARG A  70     -37.628  12.887 -38.739  1.00 25.94           C  
ATOM    549  NE  ARG A  70     -38.161  13.683 -37.637  1.00 26.54           N  
ATOM    550  CZ  ARG A  70     -38.450  14.979 -37.717  1.00 26.36           C  
ATOM    551  NH1 ARG A  70     -38.928  15.618 -36.661  1.00 26.01           N  
ATOM    552  NH2 ARG A  70     -38.265  15.634 -38.853  1.00 26.43           N  
ATOM    553  N   HIS A  71     -34.362   9.832 -34.850  1.00 26.05           N  
ATOM    554  CA  HIS A  71     -33.096   9.454 -34.233  1.00 26.19           C  
ATOM    555  C   HIS A  71     -33.289   8.576 -32.996  1.00 26.43           C  
ATOM    556  O   HIS A  71     -34.418   8.358 -32.544  1.00 26.41           O  
ATOM    557  CB  HIS A  71     -32.230  10.693 -33.912  1.00 26.12           C  
ATOM    558  CG  HIS A  71     -32.804  11.591 -32.856  1.00 25.91           C  
ATOM    559  ND1 HIS A  71     -32.293  12.844 -32.595  1.00 25.54           N  
ATOM    560  CD2 HIS A  71     -33.845  11.426 -32.005  1.00 25.75           C  
ATOM    561  CE1 HIS A  71     -32.988  13.408 -31.624  1.00 25.23           C  
ATOM    562  NE2 HIS A  71     -33.936  12.569 -31.250  1.00 25.72           N  
ATOM    563  N   ARG A  72     -32.181   8.064 -32.465  1.00 26.83           N  
ATOM    564  CA  ARG A  72     -32.205   7.218 -31.272  1.00 27.05           C  
ATOM    565  C   ARG A  72     -30.999   7.515 -30.386  1.00 26.94           C  
ATOM    566  O   ARG A  72     -30.108   8.278 -30.775  1.00 26.89           O  
ATOM    567  CB  ARG A  72     -32.208   5.740 -31.668  1.00 27.28           C  
ATOM    568  CG  ARG A  72     -30.877   5.247 -32.212  1.00 28.17           C  
ATOM    569  CD  ARG A  72     -31.005   3.878 -32.834  1.00 30.42           C  
ATOM    570  NE  ARG A  72     -29.715   3.383 -33.314  1.00 32.08           N  
ATOM    571  CZ  ARG A  72     -29.571   2.412 -34.213  1.00 32.94           C  
ATOM    572  NH1 ARG A  72     -30.641   1.829 -34.747  1.00 33.49           N  
ATOM    573  NH2 ARG A  72     -28.357   2.026 -34.582  1.00 33.06           N  
ATOM    574  N   ASP A  73     -30.975   6.897 -29.202  1.00 26.92           N  
ATOM    575  CA  ASP A  73     -29.848   7.014 -28.256  1.00 26.83           C  
ATOM    576  C   ASP A  73     -29.555   8.463 -27.875  1.00 26.64           C  
ATOM    577  O   ASP A  73     -28.405   8.915 -27.934  1.00 26.69           O  
ATOM    578  CB  ASP A  73     -28.583   6.333 -28.811  1.00 26.88           C  
ATOM    579  CG  ASP A  73     -28.801   4.860 -29.140  1.00 27.60           C  
ATOM    580  OD1 ASP A  73     -29.764   4.262 -28.616  1.00 28.41           O  
ATOM    581  OD2 ASP A  73     -28.002   4.300 -29.925  1.00 28.63           O  
ATOM    582  N   VAL A  74     -30.601   9.189 -27.493  1.00 26.40           N  
ATOM    583  CA  VAL A  74     -30.462  10.581 -27.078  1.00 26.28           C  
ATOM    584  C   VAL A  74     -29.778  10.676 -25.711  1.00 26.38           C  
ATOM    585  O   VAL A  74     -30.313  10.209 -24.699  1.00 26.43           O  
ATOM    586  CB  VAL A  74     -31.833  11.304 -27.029  1.00 26.22           C  
ATOM    587  CG1 VAL A  74     -31.645  12.758 -26.674  1.00 25.93           C  
ATOM    588  CG2 VAL A  74     -32.561  11.169 -28.366  1.00 26.02           C  
ATOM    589  N   VAL A  75     -28.591  11.275 -25.697  1.00 26.37           N  
ATOM    590  CA  VAL A  75     -27.771  11.356 -24.495  1.00 26.42           C  
ATOM    591  C   VAL A  75     -27.481  12.808 -24.148  1.00 26.79           C  
ATOM    592  O   VAL A  75     -26.789  13.509 -24.892  1.00 26.77           O  
ATOM    593  CB  VAL A  75     -26.430  10.615 -24.679  1.00 26.39           C  
ATOM    594  CG1 VAL A  75     -25.583  10.734 -23.427  1.00 26.10           C  
ATOM    595  CG2 VAL A  75     -26.669   9.161 -25.025  1.00 26.01           C  
ATOM    596  N   GLU A  76     -28.010  13.254 -23.013  1.00 27.15           N  
ATOM    597  CA  GLU A  76     -27.823  14.625 -22.558  1.00 27.42           C  
ATOM    598  C   GLU A  76     -26.399  14.820 -22.038  1.00 27.47           C  
ATOM    599  O   GLU A  76     -25.881  13.978 -21.312  1.00 27.57           O  
ATOM    600  CB  GLU A  76     -28.842  14.954 -21.470  1.00 27.51           C  
ATOM    601  CG  GLU A  76     -28.757  16.363 -20.931  1.00 28.49           C  
ATOM    602  CD  GLU A  76     -29.492  16.518 -19.621  1.00 30.22           C  
ATOM    603  OE1 GLU A  76     -30.733  16.662 -19.648  1.00 30.37           O  
ATOM    604  OE2 GLU A  76     -28.827  16.489 -18.559  1.00 31.79           O  
ATOM    605  N   LEU A  77     -25.766  15.923 -22.434  1.00 27.64           N  
ATOM    606  CA  LEU A  77     -24.373  16.191 -22.058  1.00 27.75           C  
ATOM    607  C   LEU A  77     -24.280  17.361 -21.088  1.00 27.95           C  
ATOM    608  O   LEU A  77     -23.405  17.397 -20.225  1.00 27.93           O  
ATOM    609  CB  LEU A  77     -23.517  16.486 -23.300  1.00 27.64           C  
ATOM    610  CG  LEU A  77     -23.661  15.604 -24.547  1.00 27.43           C  
ATOM    611  CD1 LEU A  77     -22.611  15.979 -25.554  1.00 27.04           C  
ATOM    612  CD2 LEU A  77     -23.553  14.131 -24.206  1.00 27.95           C  
ATOM    613  N   MET A  78     -25.181  18.323 -21.248  1.00 28.30           N  
ATOM    614  CA  MET A  78     -25.167  19.531 -20.445  1.00 28.59           C  
ATOM    615  C   MET A  78     -26.564  20.110 -20.307  1.00 28.76           C  
ATOM    616  O   MET A  78     -27.269  20.292 -21.295  1.00 28.59           O  
ATOM    617  CB  MET A  78     -24.230  20.568 -21.065  1.00 28.57           C  
ATOM    618  CG  MET A  78     -24.365  21.967 -20.481  1.00 28.63           C  
ATOM    619  SD  MET A  78     -23.058  23.066 -21.045  1.00 29.20           S  
ATOM    620  CE  MET A  78     -23.701  24.663 -20.554  1.00 28.83           C  
ATOM    621  N   ARG A  79     -26.965  20.369 -19.069  1.00 29.07           N  
ATOM    622  CA  ARG A  79     -28.126  21.194 -18.792  1.00 29.71           C  
ATOM    623  C   ARG A  79     -27.770  22.169 -17.679  1.00 29.95           C  
ATOM    624  O   ARG A  79     -27.519  21.759 -16.540  1.00 30.34           O  
ATOM    625  CB  ARG A  79     -29.324  20.330 -18.384  1.00 29.60           C  
ATOM    626  CG  ARG A  79     -30.683  21.003 -18.608  1.00 30.16           C  
ATOM    627  CD  ARG A  79     -31.805  20.296 -17.839  1.00 30.62           C  
ATOM    628  NE  ARG A  79     -32.152  18.993 -18.413  1.00 31.66           N  
ATOM    629  CZ  ARG A  79     -33.226  18.764 -19.167  1.00 32.17           C  
ATOM    630  NH1 ARG A  79     -34.067  19.753 -19.451  1.00 32.26           N  
ATOM    631  NH2 ARG A  79     -33.459  17.545 -19.641  1.00 32.23           N  
ATOM    632  N   ASP A  80     -27.714  23.454 -18.014  1.00 30.01           N  
ATOM    633  CA  ASP A  80     -27.247  24.460 -17.069  1.00 30.15           C  
ATOM    634  C   ASP A  80     -27.793  25.850 -17.376  1.00 30.02           C  
ATOM    635  O   ASP A  80     -28.188  26.144 -18.502  1.00 30.05           O  
ATOM    636  CB  ASP A  80     -25.713  24.496 -17.040  1.00 30.26           C  
ATOM    637  CG  ASP A  80     -25.160  24.845 -15.663  1.00 30.71           C  
ATOM    638  OD1 ASP A  80     -25.804  25.632 -14.932  1.00 30.84           O  
ATOM    639  OD2 ASP A  80     -24.077  24.329 -15.315  1.00 31.78           O  
ATOM    640  N   TYR A  81     -27.800  26.700 -16.358  1.00 29.93           N  
ATOM    641  CA  TYR A  81     -28.149  28.102 -16.520  1.00 29.98           C  
ATOM    642  C   TYR A  81     -27.062  28.828 -17.305  1.00 29.68           C  
ATOM    643  O   TYR A  81     -25.896  28.434 -17.277  1.00 29.74           O  
ATOM    644  CB  TYR A  81     -28.366  28.753 -15.148  1.00 30.10           C  
ATOM    645  CG  TYR A  81     -29.398  28.028 -14.304  1.00 30.86           C  
ATOM    646  CD1 TYR A  81     -30.760  28.303 -14.444  1.00 30.74           C  
ATOM    647  CD2 TYR A  81     -29.017  27.036 -13.396  1.00 31.24           C  
ATOM    648  CE1 TYR A  81     -31.710  27.629 -13.695  1.00 30.60           C  
ATOM    649  CE2 TYR A  81     -29.964  26.354 -12.641  1.00 31.39           C  
ATOM    650  CZ  TYR A  81     -31.309  26.658 -12.795  1.00 31.12           C  
ATOM    651  OH  TYR A  81     -32.251  25.988 -12.049  1.00 31.70           O  
ATOM    652  N   SER A  82     -27.453  29.875 -18.023  1.00 29.46           N  
ATOM    653  CA  SER A  82     -26.543  30.560 -18.933  1.00 29.22           C  
ATOM    654  C   SER A  82     -26.530  32.073 -18.721  1.00 29.10           C  
ATOM    655  O   SER A  82     -27.534  32.669 -18.320  1.00 29.08           O  
ATOM    656  CB  SER A  82     -26.894  30.232 -20.384  1.00 29.11           C  
ATOM    657  OG  SER A  82     -26.017  30.890 -21.276  1.00 29.24           O  
ATOM    658  N   ALA A  83     -25.385  32.685 -19.002  1.00 28.94           N  
ATOM    659  CA  ALA A  83     -25.216  34.119 -18.845  1.00 28.84           C  
ATOM    660  C   ALA A  83     -25.712  34.878 -20.074  1.00 28.83           C  
ATOM    661  O   ALA A  83     -26.276  35.962 -19.953  1.00 28.83           O  
ATOM    662  CB  ALA A  83     -23.762  34.446 -18.574  1.00 28.81           C  
ATOM    663  N   TYR A  84     -25.490  34.302 -21.256  1.00 28.88           N  
ATOM    664  CA  TYR A  84     -25.846  34.958 -22.521  1.00 28.79           C  
ATOM    665  C   TYR A  84     -26.111  33.932 -23.620  1.00 28.68           C  
ATOM    666  O   TYR A  84     -25.655  32.786 -23.540  1.00 28.66           O  
ATOM    667  CB  TYR A  84     -24.733  35.923 -22.964  1.00 28.91           C  
ATOM    668  CG  TYR A  84     -23.403  35.247 -23.253  1.00 29.13           C  
ATOM    669  CD1 TYR A  84     -22.515  34.944 -22.222  1.00 29.38           C  
ATOM    670  CD2 TYR A  84     -23.033  34.918 -24.555  1.00 29.13           C  
ATOM    671  CE1 TYR A  84     -21.300  34.324 -22.479  1.00 29.69           C  
ATOM    672  CE2 TYR A  84     -21.816  34.299 -24.822  1.00 29.18           C  
ATOM    673  CZ  TYR A  84     -20.957  34.004 -23.780  1.00 29.34           C  
ATOM    674  OH  TYR A  84     -19.756  33.391 -24.033  1.00 29.29           O  
ATOM    675  N   ARG A  85     -26.857  34.348 -24.642  1.00 28.46           N  
ATOM    676  CA  ARG A  85     -27.075  33.519 -25.826  1.00 28.22           C  
ATOM    677  C   ARG A  85     -25.827  33.476 -26.686  1.00 28.23           C  
ATOM    678  O   ARG A  85     -25.261  34.515 -27.024  1.00 28.11           O  
ATOM    679  CB  ARG A  85     -28.246  34.052 -26.650  1.00 28.15           C  
ATOM    680  CG  ARG A  85     -29.593  33.678 -26.110  1.00 27.46           C  
ATOM    681  CD  ARG A  85     -30.689  34.046 -27.080  1.00 26.61           C  
ATOM    682  NE  ARG A  85     -32.009  33.914 -26.473  1.00 25.93           N  
ATOM    683  CZ  ARG A  85     -32.703  32.780 -26.426  1.00 26.20           C  
ATOM    684  NH1 ARG A  85     -32.206  31.665 -26.953  1.00 26.24           N  
ATOM    685  NH2 ARG A  85     -33.895  32.760 -25.850  1.00 25.90           N  
ATOM    686  N   ARG A  86     -25.395  32.268 -27.032  1.00 28.27           N  
ATOM    687  CA  ARG A  86     -24.229  32.086 -27.885  1.00 28.49           C  
ATOM    688  C   ARG A  86     -24.628  32.082 -29.352  1.00 28.41           C  
ATOM    689  O   ARG A  86     -23.786  32.236 -30.225  1.00 28.42           O  
ATOM    690  CB  ARG A  86     -23.495  30.786 -27.538  1.00 28.58           C  
ATOM    691  CG  ARG A  86     -22.414  30.929 -26.465  1.00 29.57           C  
ATOM    692  CD  ARG A  86     -23.010  30.992 -25.060  1.00 30.99           C  
ATOM    693  NE  ARG A  86     -22.084  30.480 -24.050  1.00 32.82           N  
ATOM    694  CZ  ARG A  86     -22.247  30.629 -22.735  1.00 33.62           C  
ATOM    695  NH1 ARG A  86     -23.294  31.291 -22.259  1.00 34.03           N  
ATOM    696  NH2 ARG A  86     -21.357  30.118 -21.895  1.00 33.86           N  
ATOM    697  N   PHE A  87     -25.920  31.905 -29.617  1.00 28.33           N  
ATOM    698  CA  PHE A  87     -26.415  31.835 -30.987  1.00 28.12           C  
ATOM    699  C   PHE A  87     -27.593  32.763 -31.211  1.00 28.11           C  
ATOM    700  O   PHE A  87     -28.616  32.365 -31.769  1.00 28.12           O  
ATOM    701  CB  PHE A  87     -26.774  30.393 -31.358  1.00 28.09           C  
ATOM    702  CG  PHE A  87     -25.609  29.457 -31.308  1.00 27.76           C  
ATOM    703  CD1 PHE A  87     -24.594  29.542 -32.254  1.00 27.24           C  
ATOM    704  CD2 PHE A  87     -25.497  28.522 -30.293  1.00 27.42           C  
ATOM    705  CE1 PHE A  87     -23.503  28.698 -32.196  1.00 27.47           C  
ATOM    706  CE2 PHE A  87     -24.405  27.671 -30.232  1.00 27.35           C  
ATOM    707  CZ  PHE A  87     -23.406  27.764 -31.180  1.00 27.44           C  
ATOM    708  N   HIS A  88     -27.431  34.010 -30.779  1.00 28.09           N  
ATOM    709  CA  HIS A  88     -28.450  35.038 -30.950  1.00 28.04           C  
ATOM    710  C   HIS A  88     -28.791  35.230 -32.432  1.00 27.85           C  
ATOM    711  O   HIS A  88     -27.911  35.491 -33.255  1.00 27.73           O  
ATOM    712  CB  HIS A  88     -27.967  36.357 -30.342  1.00 28.04           C  
ATOM    713  CG  HIS A  88     -29.069  37.218 -29.811  1.00 29.14           C  
ATOM    714  ND1 HIS A  88     -29.801  38.070 -30.611  1.00 29.69           N  
ATOM    715  CD2 HIS A  88     -29.557  37.367 -28.556  1.00 29.99           C  
ATOM    716  CE1 HIS A  88     -30.696  38.703 -29.872  1.00 30.12           C  
ATOM    717  NE2 HIS A  88     -30.569  38.294 -28.622  1.00 30.50           N  
ATOM    718  N   GLY A  89     -30.067  35.072 -32.766  1.00 27.63           N  
ATOM    719  CA  GLY A  89     -30.527  35.264 -34.136  1.00 27.44           C  
ATOM    720  C   GLY A  89     -30.550  33.985 -34.948  1.00 27.30           C  
ATOM    721  O   GLY A  89     -30.873  33.999 -36.139  1.00 27.48           O  
ATOM    722  N   THR A  90     -30.216  32.873 -34.300  1.00 26.91           N  
ATOM    723  CA  THR A  90     -30.153  31.585 -34.970  1.00 26.43           C  
ATOM    724  C   THR A  90     -31.111  30.585 -34.324  1.00 26.18           C  
ATOM    725  O   THR A  90     -30.733  29.865 -33.410  1.00 26.33           O  
ATOM    726  CB  THR A  90     -28.718  31.009 -34.941  1.00 26.43           C  
ATOM    727  OG1 THR A  90     -27.778  32.037 -35.271  1.00 25.71           O  
ATOM    728  CG2 THR A  90     -28.581  29.869 -35.932  1.00 26.79           C  
ATOM    729  N   GLY A  91     -32.352  30.555 -34.804  1.00 25.94           N  
ATOM    730  CA  GLY A  91     -33.342  29.579 -34.333  1.00 25.45           C  
ATOM    731  C   GLY A  91     -32.803  28.166 -34.386  1.00 25.22           C  
ATOM    732  O   GLY A  91     -32.749  27.472 -33.372  1.00 25.36           O  
ATOM    733  N   MET A  92     -32.387  27.751 -35.578  1.00 24.87           N  
ATOM    734  CA  MET A  92     -31.669  26.505 -35.764  1.00 24.48           C  
ATOM    735  C   MET A  92     -30.872  26.561 -37.057  1.00 24.31           C  
ATOM    736  O   MET A  92     -31.262  27.238 -38.008  1.00 24.35           O  
ATOM    737  CB  MET A  92     -32.635  25.316 -35.778  1.00 24.57           C  
ATOM    738  CG  MET A  92     -31.965  23.947 -35.599  1.00 24.68           C  
ATOM    739  SD  MET A  92     -30.585  23.949 -34.423  1.00 24.67           S  
ATOM    740  CE  MET A  92     -31.412  24.343 -32.885  1.00 24.97           C  
ATOM    741  N   ARG A  93     -29.744  25.865 -37.076  1.00 24.08           N  
ATOM    742  CA  ARG A  93     -28.848  25.883 -38.216  1.00 23.83           C  
ATOM    743  C   ARG A  93     -27.951  24.670 -38.157  1.00 23.83           C  
ATOM    744  O   ARG A  93     -27.297  24.426 -37.149  1.00 23.70           O  
ATOM    745  CB  ARG A  93     -28.006  27.157 -38.206  1.00 23.77           C  
ATOM    746  CG  ARG A  93     -27.028  27.274 -39.344  1.00 23.17           C  
ATOM    747  CD  ARG A  93     -26.589  28.701 -39.519  1.00 22.61           C  
ATOM    748  NE  ARG A  93     -25.374  28.805 -40.314  1.00 22.28           N  
ATOM    749  CZ  ARG A  93     -24.836  29.953 -40.706  1.00 22.25           C  
ATOM    750  NH1 ARG A  93     -25.404  31.102 -40.374  1.00 21.76           N  
ATOM    751  NH2 ARG A  93     -23.721  29.951 -41.426  1.00 22.78           N  
ATOM    752  N   ILE A  94     -27.935  23.895 -39.233  1.00 23.92           N  
ATOM    753  CA  ILE A  94     -27.148  22.679 -39.264  1.00 24.16           C  
ATOM    754  C   ILE A  94     -25.747  22.930 -39.795  1.00 24.26           C  
ATOM    755  O   ILE A  94     -25.537  23.791 -40.645  1.00 24.30           O  
ATOM    756  CB  ILE A  94     -27.842  21.548 -40.081  1.00 24.17           C  
ATOM    757  CG1 ILE A  94     -27.160  20.198 -39.813  1.00 24.41           C  
ATOM    758  CG2 ILE A  94     -27.864  21.884 -41.583  1.00 24.25           C  
ATOM    759  CD1 ILE A  94     -28.034  19.005 -40.056  1.00 24.06           C  
ATOM    760  N   LEU A  95     -24.785  22.206 -39.245  1.00 24.53           N  
ATOM    761  CA  LEU A  95     -23.487  22.068 -39.866  1.00 24.80           C  
ATOM    762  C   LEU A  95     -23.204  20.609 -40.149  1.00 25.11           C  
ATOM    763  O   LEU A  95     -23.079  19.800 -39.229  1.00 25.22           O  
ATOM    764  CB  LEU A  95     -22.394  22.653 -38.978  1.00 24.74           C  
ATOM    765  CG  LEU A  95     -21.984  24.094 -39.274  1.00 24.58           C  
ATOM    766  CD1 LEU A  95     -22.913  25.072 -38.579  1.00 24.41           C  
ATOM    767  CD2 LEU A  95     -20.545  24.328 -38.854  1.00 24.64           C  
ATOM    768  N   ASP A  96     -23.147  20.267 -41.428  1.00 25.55           N  
ATOM    769  CA  ASP A  96     -22.657  18.973 -41.844  1.00 26.01           C  
ATOM    770  C   ASP A  96     -21.134  19.005 -41.848  1.00 26.16           C  
ATOM    771  O   ASP A  96     -20.522  19.676 -42.684  1.00 26.22           O  
ATOM    772  CB  ASP A  96     -23.190  18.620 -43.233  1.00 26.02           C  
ATOM    773  CG  ASP A  96     -23.060  17.142 -43.552  1.00 26.76           C  
ATOM    774  OD1 ASP A  96     -22.030  16.537 -43.185  1.00 27.28           O  
ATOM    775  OD2 ASP A  96     -23.988  16.584 -44.178  1.00 27.59           O  
ATOM    776  N   LEU A  97     -20.531  18.278 -40.908  1.00 26.28           N  
ATOM    777  CA  LEU A  97     -19.076  18.298 -40.711  1.00 26.54           C  
ATOM    778  C   LEU A  97     -18.326  17.647 -41.861  1.00 26.72           C  
ATOM    779  O   LEU A  97     -17.139  17.904 -42.059  1.00 26.66           O  
ATOM    780  CB  LEU A  97     -18.697  17.607 -39.397  1.00 26.43           C  
ATOM    781  CG  LEU A  97     -19.410  18.062 -38.126  1.00 26.22           C  
ATOM    782  CD1 LEU A  97     -18.899  17.279 -36.928  1.00 26.25           C  
ATOM    783  CD2 LEU A  97     -19.237  19.553 -37.910  1.00 25.75           C  
ATOM    784  N   ARG A  98     -19.026  16.800 -42.613  1.00 27.19           N  
ATOM    785  CA  ARG A  98     -18.450  16.134 -43.775  1.00 27.74           C  
ATOM    786  C   ARG A  98     -18.214  17.113 -44.924  1.00 28.15           C  
ATOM    787  O   ARG A  98     -17.401  16.861 -45.803  1.00 28.39           O  
ATOM    788  CB  ARG A  98     -19.352  14.992 -44.242  1.00 27.61           C  
ATOM    789  CG  ARG A  98     -19.551  13.884 -43.219  1.00 27.75           C  
ATOM    790  CD  ARG A  98     -20.613  12.885 -43.686  1.00 27.60           C  
ATOM    791  NE  ARG A  98     -21.907  13.528 -43.918  1.00 26.90           N  
ATOM    792  CZ  ARG A  98     -22.985  12.902 -44.380  1.00 26.85           C  
ATOM    793  NH1 ARG A  98     -22.937  11.607 -44.667  1.00 26.98           N  
ATOM    794  NH2 ARG A  98     -24.114  13.571 -44.558  1.00 26.77           N  
ATOM    795  N   LEU A  99     -18.930  18.232 -44.905  1.00 28.74           N  
ATOM    796  CA  LEU A  99     -18.767  19.271 -45.916  1.00 29.31           C  
ATOM    797  C   LEU A  99     -17.640  20.236 -45.543  1.00 29.76           C  
ATOM    798  O   LEU A  99     -17.379  21.203 -46.261  1.00 29.87           O  
ATOM    799  CB  LEU A  99     -20.077  20.052 -46.100  1.00 29.29           C  
ATOM    800  CG  LEU A  99     -21.097  19.585 -47.149  1.00 29.49           C  
ATOM    801  CD1 LEU A  99     -21.796  18.315 -46.717  1.00 29.95           C  
ATOM    802  CD2 LEU A  99     -22.120  20.680 -47.411  1.00 29.43           C  
ATOM    803  N   PHE A 100     -16.972  19.969 -44.424  1.00 30.22           N  
ATOM    804  CA  PHE A 100     -15.989  20.902 -43.887  1.00 30.93           C  
ATOM    805  C   PHE A 100     -14.578  20.352 -43.862  1.00 31.74           C  
ATOM    806  O   PHE A 100     -14.362  19.175 -43.579  1.00 31.89           O  
ATOM    807  CB  PHE A 100     -16.389  21.358 -42.486  1.00 30.72           C  
ATOM    808  CG  PHE A 100     -17.380  22.477 -42.478  1.00 30.04           C  
ATOM    809  CD1 PHE A 100     -18.730  22.222 -42.306  1.00 29.11           C  
ATOM    810  CD2 PHE A 100     -16.966  23.788 -42.658  1.00 29.11           C  
ATOM    811  CE1 PHE A 100     -19.648  23.249 -42.304  1.00 29.04           C  
ATOM    812  CE2 PHE A 100     -17.881  24.819 -42.656  1.00 29.28           C  
ATOM    813  CZ  PHE A 100     -19.227  24.547 -42.480  1.00 29.43           C  
ATOM    814  N   GLU A 101     -13.616  21.226 -44.153  1.00 32.83           N  
ATOM    815  CA  GLU A 101     -12.200  20.936 -43.943  1.00 34.02           C  
ATOM    816  C   GLU A 101     -11.864  20.981 -42.452  1.00 34.27           C  
ATOM    817  O   GLU A 101     -12.716  21.313 -41.625  1.00 34.54           O  
ATOM    818  CB  GLU A 101     -11.337  21.959 -44.684  1.00 34.21           C  
ATOM    819  CG  GLU A 101     -10.950  21.549 -46.094  1.00 36.22           C  
ATOM    820  CD  GLU A 101      -9.530  21.004 -46.175  1.00 38.90           C  
ATOM    821  OE1 GLU A 101      -8.983  20.593 -45.121  1.00 39.97           O  
ATOM    822  OE2 GLU A 101      -8.959  20.994 -47.292  1.00 39.50           O  
ATOM    823  N   THR A 102     -10.617  20.662 -42.117  1.00 34.58           N  
ATOM    824  CA  THR A 102     -10.166  20.669 -40.728  1.00 34.81           C  
ATOM    825  C   THR A 102     -10.277  22.069 -40.103  1.00 34.96           C  
ATOM    826  O   THR A 102      -9.943  23.076 -40.744  1.00 34.87           O  
ATOM    827  CB  THR A 102      -8.717  20.131 -40.594  1.00 34.88           C  
ATOM    828  OG1 THR A 102      -8.235  20.362 -39.264  1.00 34.96           O  
ATOM    829  CG2 THR A 102      -7.785  20.811 -41.601  1.00 35.15           C  
ATOM    830  N   ASP A 103     -10.788  22.118 -38.866  1.00 34.95           N  
ATOM    831  CA  ASP A 103     -11.038  23.385 -38.141  1.00 34.98           C  
ATOM    832  C   ASP A 103     -12.160  24.249 -38.743  1.00 34.71           C  
ATOM    833  O   ASP A 103     -12.673  25.156 -38.082  1.00 34.93           O  
ATOM    834  CB  ASP A 103      -9.751  24.209 -37.999  1.00 35.13           C  
ATOM    835  CG  ASP A 103      -8.906  23.772 -36.824  1.00 36.12           C  
ATOM    836  OD1 ASP A 103      -9.484  23.366 -35.789  1.00 36.55           O  
ATOM    837  OD2 ASP A 103      -7.660  23.846 -36.929  1.00 37.21           O  
ATOM    838  N   GLY A 104     -12.539  23.955 -39.986  1.00 34.24           N  
ATOM    839  CA  GLY A 104     -13.451  24.803 -40.747  1.00 33.64           C  
ATOM    840  C   GLY A 104     -14.806  24.988 -40.101  1.00 33.37           C  
ATOM    841  O   GLY A 104     -15.340  26.100 -40.070  1.00 33.25           O  
ATOM    842  N   ALA A 105     -15.365  23.896 -39.585  1.00 33.12           N  
ATOM    843  CA  ALA A 105     -16.690  23.921 -38.973  1.00 32.97           C  
ATOM    844  C   ALA A 105     -16.716  24.840 -37.756  1.00 32.91           C  
ATOM    845  O   ALA A 105     -17.625  25.654 -37.598  1.00 32.90           O  
ATOM    846  CB  ALA A 105     -17.124  22.521 -38.594  1.00 32.87           C  
ATOM    847  N   LEU A 106     -15.691  24.720 -36.921  1.00 32.74           N  
ATOM    848  CA  LEU A 106     -15.545  25.547 -35.737  1.00 32.74           C  
ATOM    849  C   LEU A 106     -15.389  27.026 -36.092  1.00 32.70           C  
ATOM    850  O   LEU A 106     -15.892  27.902 -35.386  1.00 32.53           O  
ATOM    851  CB  LEU A 106     -14.338  25.080 -34.929  1.00 32.68           C  
ATOM    852  CG  LEU A 106     -14.377  25.298 -33.423  1.00 32.81           C  
ATOM    853  CD1 LEU A 106     -15.628  24.662 -32.818  1.00 32.77           C  
ATOM    854  CD2 LEU A 106     -13.118  24.721 -32.795  1.00 33.11           C  
ATOM    855  N   GLU A 107     -14.686  27.298 -37.187  1.00 32.67           N  
ATOM    856  CA  GLU A 107     -14.463  28.672 -37.622  1.00 32.59           C  
ATOM    857  C   GLU A 107     -15.707  29.290 -38.243  1.00 32.20           C  
ATOM    858  O   GLU A 107     -15.896  30.505 -38.183  1.00 32.07           O  
ATOM    859  CB  GLU A 107     -13.273  28.757 -38.576  1.00 32.71           C  
ATOM    860  CG  GLU A 107     -11.953  28.996 -37.864  1.00 33.49           C  
ATOM    861  CD  GLU A 107     -10.780  28.332 -38.556  1.00 34.84           C  
ATOM    862  OE1 GLU A 107     -10.909  27.972 -39.747  1.00 35.12           O  
ATOM    863  OE2 GLU A 107      -9.727  28.166 -37.904  1.00 35.33           O  
ATOM    864  N   GLU A 108     -16.562  28.450 -38.827  1.00 32.00           N  
ATOM    865  CA  GLU A 108     -17.879  28.900 -39.279  1.00 31.81           C  
ATOM    866  C   GLU A 108     -18.784  29.187 -38.090  1.00 31.66           C  
ATOM    867  O   GLU A 108     -19.398  30.252 -38.024  1.00 31.57           O  
ATOM    868  CB  GLU A 108     -18.531  27.883 -40.219  1.00 31.78           C  
ATOM    869  CG  GLU A 108     -19.926  28.289 -40.699  1.00 32.02           C  
ATOM    870  CD  GLU A 108     -20.228  27.803 -42.104  1.00 33.36           C  
ATOM    871  OE1 GLU A 108     -19.299  27.796 -42.943  1.00 33.63           O  
ATOM    872  OE2 GLU A 108     -21.394  27.433 -42.375  1.00 33.67           O  
ATOM    873  N   ILE A 109     -18.845  28.240 -37.143  1.00 31.52           N  
ATOM    874  CA  ILE A 109     -19.538  28.457 -35.854  1.00 31.38           C  
ATOM    875  C   ILE A 109     -19.234  29.850 -35.315  1.00 31.18           C  
ATOM    876  O   ILE A 109     -20.139  30.641 -35.056  1.00 31.05           O  
ATOM    877  CB  ILE A 109     -19.112  27.409 -34.772  1.00 31.36           C  
ATOM    878  CG1 ILE A 109     -19.489  25.986 -35.193  1.00 31.47           C  
ATOM    879  CG2 ILE A 109     -19.726  27.750 -33.412  1.00 31.36           C  
ATOM    880  CD1 ILE A 109     -20.950  25.785 -35.435  1.00 32.07           C  
ATOM    881  N   LEU A 110     -17.943  30.154 -35.220  1.00 31.13           N  
ATOM    882  CA  LEU A 110     -17.452  31.342 -34.550  1.00 31.21           C  
ATOM    883  C   LEU A 110     -17.851  32.637 -35.266  1.00 31.40           C  
ATOM    884  O   LEU A 110     -17.834  33.714 -34.670  1.00 31.45           O  
ATOM    885  CB  LEU A 110     -15.935  31.260 -34.433  1.00 31.11           C  
ATOM    886  CG  LEU A 110     -15.311  31.502 -33.063  1.00 31.29           C  
ATOM    887  CD1 LEU A 110     -16.121  30.832 -31.957  1.00 31.03           C  
ATOM    888  CD2 LEU A 110     -13.881  31.001 -33.062  1.00 31.46           C  
ATOM    889  N   ARG A 111     -18.223  32.525 -36.537  1.00 31.51           N  
ATOM    890  CA  ARG A 111     -18.523  33.696 -37.348  1.00 31.59           C  
ATOM    891  C   ARG A 111     -19.986  34.156 -37.269  1.00 31.83           C  
ATOM    892  O   ARG A 111     -20.283  35.331 -37.504  1.00 31.74           O  
ATOM    893  CB  ARG A 111     -18.109  33.465 -38.798  1.00 31.60           C  
ATOM    894  CG  ARG A 111     -16.625  33.609 -39.032  1.00 31.21           C  
ATOM    895  CD  ARG A 111     -16.308  33.667 -40.503  1.00 30.84           C  
ATOM    896  NE  ARG A 111     -16.583  32.400 -41.179  1.00 30.68           N  
ATOM    897  CZ  ARG A 111     -15.695  31.420 -41.330  1.00 29.41           C  
ATOM    898  NH1 ARG A 111     -16.037  30.310 -41.964  1.00 28.22           N  
ATOM    899  NH2 ARG A 111     -14.465  31.552 -40.849  1.00 29.22           N  
ATOM    900  N   PHE A 112     -20.896  33.236 -36.953  1.00 32.15           N  
ATOM    901  CA  PHE A 112     -22.300  33.607 -36.758  1.00 32.53           C  
ATOM    902  C   PHE A 112     -22.727  33.549 -35.295  1.00 32.86           C  
ATOM    903  O   PHE A 112     -23.797  34.036 -34.935  1.00 32.95           O  
ATOM    904  CB  PHE A 112     -23.240  32.770 -37.645  1.00 32.39           C  
ATOM    905  CG  PHE A 112     -23.202  31.290 -37.363  1.00 32.63           C  
ATOM    906  CD1 PHE A 112     -22.495  30.432 -38.194  1.00 32.63           C  
ATOM    907  CD2 PHE A 112     -23.908  30.749 -36.293  1.00 32.74           C  
ATOM    908  CE1 PHE A 112     -22.468  29.066 -37.949  1.00 32.52           C  
ATOM    909  CE2 PHE A 112     -23.877  29.387 -36.038  1.00 32.26           C  
ATOM    910  CZ  PHE A 112     -23.157  28.545 -36.867  1.00 32.47           C  
ATOM    911  N   SER A 113     -21.883  32.960 -34.457  1.00 33.33           N  
ATOM    912  CA  SER A 113     -22.173  32.858 -33.032  1.00 33.97           C  
ATOM    913  C   SER A 113     -21.934  34.186 -32.310  1.00 34.20           C  
ATOM    914  O   SER A 113     -21.202  35.047 -32.796  1.00 34.27           O  
ATOM    915  CB  SER A 113     -21.337  31.751 -32.387  1.00 33.92           C  
ATOM    916  OG  SER A 113     -19.973  32.122 -32.321  1.00 34.46           O  
ATOM    917  N   THR A 114     -22.548  34.333 -31.141  1.00 34.57           N  
ATOM    918  CA  THR A 114     -22.485  35.576 -30.381  1.00 34.83           C  
ATOM    919  C   THR A 114     -21.950  35.331 -28.970  1.00 34.78           C  
ATOM    920  O   THR A 114     -20.891  34.724 -28.793  1.00 34.99           O  
ATOM    921  CB  THR A 114     -23.871  36.237 -30.284  1.00 34.92           C  
ATOM    922  OG1 THR A 114     -24.802  35.309 -29.716  1.00 34.82           O  
ATOM    923  CG2 THR A 114     -24.367  36.660 -31.673  1.00 34.99           C  
ATOM    924  N   PRO A 120     -12.160  32.430 -26.254  1.00 40.98           N  
ATOM    925  CA  PRO A 120     -13.329  31.657 -26.686  1.00 40.86           C  
ATOM    926  C   PRO A 120     -13.218  30.186 -26.292  1.00 40.73           C  
ATOM    927  O   PRO A 120     -14.193  29.442 -26.390  1.00 40.71           O  
ATOM    928  CB  PRO A 120     -13.290  31.794 -28.212  1.00 40.91           C  
ATOM    929  CG  PRO A 120     -11.850  32.025 -28.532  1.00 40.88           C  
ATOM    930  CD  PRO A 120     -11.298  32.821 -27.386  1.00 40.95           C  
ATOM    931  N   VAL A 121     -12.031  29.786 -25.839  1.00 40.55           N  
ATOM    932  CA  VAL A 121     -11.722  28.380 -25.579  1.00 40.26           C  
ATOM    933  C   VAL A 121     -11.965  28.023 -24.097  1.00 39.98           C  
ATOM    934  O   VAL A 121     -11.715  26.891 -23.659  1.00 39.92           O  
ATOM    935  CB  VAL A 121     -10.247  28.037 -26.019  1.00 40.36           C  
ATOM    936  CG1 VAL A 121      -9.232  28.512 -24.975  1.00 40.33           C  
ATOM    937  CG2 VAL A 121     -10.088  26.538 -26.317  1.00 40.34           C  
ATOM    938  N   ASN A 122     -12.496  28.986 -23.347  1.00 39.58           N  
ATOM    939  CA  ASN A 122     -12.778  28.795 -21.925  1.00 39.12           C  
ATOM    940  C   ASN A 122     -14.247  28.426 -21.654  1.00 38.66           C  
ATOM    941  O   ASN A 122     -14.659  28.277 -20.495  1.00 38.65           O  
ATOM    942  CB  ASN A 122     -12.391  30.050 -21.138  1.00 39.17           C  
ATOM    943  CG  ASN A 122     -11.048  30.626 -21.576  1.00 39.58           C  
ATOM    944  OD1 ASN A 122     -10.063  29.898 -21.729  1.00 40.16           O  
ATOM    945  ND2 ASN A 122     -11.006  31.939 -21.778  1.00 39.41           N  
ATOM    946  N   ASP A 123     -15.023  28.268 -22.729  1.00 37.79           N  
ATOM    947  CA  ASP A 123     -16.466  28.010 -22.623  1.00 37.00           C  
ATOM    948  C   ASP A 123     -16.754  26.513 -22.665  1.00 36.31           C  
ATOM    949  O   ASP A 123     -16.157  25.784 -23.451  1.00 36.47           O  
ATOM    950  CB  ASP A 123     -17.211  28.715 -23.761  1.00 37.08           C  
ATOM    951  CG  ASP A 123     -18.671  28.990 -23.429  1.00 37.44           C  
ATOM    952  OD1 ASP A 123     -19.445  28.024 -23.245  1.00 37.73           O  
ATOM    953  OD2 ASP A 123     -19.050  30.178 -23.382  1.00 37.97           O  
ATOM    954  N   ARG A 124     -17.690  26.066 -21.830  1.00 35.43           N  
ATOM    955  CA  ARG A 124     -18.014  24.642 -21.729  1.00 34.43           C  
ATOM    956  C   ARG A 124     -18.809  24.148 -22.929  1.00 33.76           C  
ATOM    957  O   ARG A 124     -18.695  22.991 -23.319  1.00 33.62           O  
ATOM    958  CB  ARG A 124     -18.775  24.341 -20.434  1.00 34.48           C  
ATOM    959  CG  ARG A 124     -18.631  22.904 -19.967  1.00 34.38           C  
ATOM    960  CD  ARG A 124     -19.655  22.545 -18.914  1.00 34.90           C  
ATOM    961  NE  ARG A 124     -19.877  21.099 -18.861  1.00 35.46           N  
ATOM    962  CZ  ARG A 124     -20.952  20.521 -18.331  1.00 35.49           C  
ATOM    963  NH1 ARG A 124     -21.917  21.260 -17.798  1.00 35.95           N  
ATOM    964  NH2 ARG A 124     -21.061  19.202 -18.334  1.00 35.82           N  
ATOM    965  N   MET A 125     -19.624  25.028 -23.500  1.00 33.04           N  
ATOM    966  CA  MET A 125     -20.352  24.719 -24.728  1.00 32.39           C  
ATOM    967  C   MET A 125     -19.386  24.580 -25.906  1.00 31.83           C  
ATOM    968  O   MET A 125     -19.517  23.669 -26.730  1.00 31.62           O  
ATOM    969  CB  MET A 125     -21.379  25.815 -25.021  1.00 32.52           C  
ATOM    970  CG  MET A 125     -22.260  25.551 -26.235  1.00 32.34           C  
ATOM    971  SD  MET A 125     -23.077  27.042 -26.840  1.00 32.93           S  
ATOM    972  CE  MET A 125     -24.162  27.430 -25.467  1.00 32.22           C  
ATOM    973  N   PHE A 126     -18.408  25.479 -25.965  1.00 31.21           N  
ATOM    974  CA  PHE A 126     -17.448  25.502 -27.056  1.00 30.74           C  
ATOM    975  C   PHE A 126     -16.526  24.285 -27.030  1.00 30.34           C  
ATOM    976  O   PHE A 126     -16.185  23.734 -28.076  1.00 30.37           O  
ATOM    977  CB  PHE A 126     -16.623  26.790 -27.016  1.00 30.86           C  
ATOM    978  CG  PHE A 126     -15.655  26.927 -28.158  1.00 30.97           C  
ATOM    979  CD1 PHE A 126     -16.080  27.413 -29.392  1.00 30.86           C  
ATOM    980  CD2 PHE A 126     -14.317  26.570 -28.003  1.00 31.10           C  
ATOM    981  CE1 PHE A 126     -15.191  27.539 -30.448  1.00 30.96           C  
ATOM    982  CE2 PHE A 126     -13.423  26.692 -29.056  1.00 31.20           C  
ATOM    983  CZ  PHE A 126     -13.859  27.182 -30.279  1.00 31.21           C  
ATOM    984  N   ARG A 127     -16.119  23.878 -25.833  1.00 29.81           N  
ATOM    985  CA  ARG A 127     -15.215  22.743 -25.678  1.00 29.46           C  
ATOM    986  C   ARG A 127     -15.886  21.437 -26.076  1.00 28.81           C  
ATOM    987  O   ARG A 127     -15.251  20.562 -26.658  1.00 28.69           O  
ATOM    988  CB  ARG A 127     -14.689  22.660 -24.244  1.00 29.57           C  
ATOM    989  CG  ARG A 127     -13.507  23.581 -23.965  1.00 31.03           C  
ATOM    990  CD  ARG A 127     -12.796  23.194 -22.675  1.00 33.54           C  
ATOM    991  NE  ARG A 127     -11.472  23.810 -22.560  1.00 35.50           N  
ATOM    992  CZ  ARG A 127     -10.348  23.277 -23.041  1.00 36.26           C  
ATOM    993  NH1 ARG A 127     -10.378  22.117 -23.688  1.00 36.11           N  
ATOM    994  NH2 ARG A 127      -9.191  23.909 -22.878  1.00 36.41           N  
ATOM    995  N   LEU A 128     -17.177  21.321 -25.771  1.00 28.29           N  
ATOM    996  CA  LEU A 128     -17.953  20.135 -26.122  1.00 27.83           C  
ATOM    997  C   LEU A 128     -18.170  20.038 -27.630  1.00 27.52           C  
ATOM    998  O   LEU A 128     -18.072  18.957 -28.209  1.00 27.38           O  
ATOM    999  CB  LEU A 128     -19.295  20.131 -25.389  1.00 27.84           C  
ATOM   1000  CG  LEU A 128     -19.285  19.723 -23.910  1.00 27.92           C  
ATOM   1001  CD1 LEU A 128     -20.630  20.038 -23.254  1.00 27.29           C  
ATOM   1002  CD2 LEU A 128     -18.940  18.246 -23.752  1.00 27.71           C  
ATOM   1003  N   LEU A 129     -18.460  21.178 -28.257  1.00 27.24           N  
ATOM   1004  CA  LEU A 129     -18.550  21.260 -29.709  1.00 27.01           C  
ATOM   1005  C   LEU A 129     -17.286  20.721 -30.346  1.00 26.98           C  
ATOM   1006  O   LEU A 129     -17.341  19.826 -31.191  1.00 26.99           O  
ATOM   1007  CB  LEU A 129     -18.770  22.706 -30.151  1.00 27.06           C  
ATOM   1008  CG  LEU A 129     -20.198  23.243 -30.153  1.00 26.92           C  
ATOM   1009  CD1 LEU A 129     -20.193  24.745 -30.372  1.00 26.99           C  
ATOM   1010  CD2 LEU A 129     -21.015  22.558 -31.216  1.00 26.54           C  
ATOM   1011  N   SER A 130     -16.143  21.266 -29.926  1.00 26.95           N  
ATOM   1012  CA  SER A 130     -14.838  20.769 -30.349  1.00 26.90           C  
ATOM   1013  C   SER A 130     -14.735  19.273 -30.136  1.00 26.94           C  
ATOM   1014  O   SER A 130     -14.328  18.542 -31.034  1.00 26.99           O  
ATOM   1015  CB  SER A 130     -13.722  21.472 -29.579  1.00 26.89           C  
ATOM   1016  OG  SER A 130     -13.434  22.735 -30.138  1.00 27.22           O  
ATOM   1017  N   ALA A 131     -15.128  18.824 -28.944  1.00 27.03           N  
ATOM   1018  CA  ALA A 131     -15.045  17.416 -28.577  1.00 27.24           C  
ATOM   1019  C   ALA A 131     -15.880  16.527 -29.502  1.00 27.42           C  
ATOM   1020  O   ALA A 131     -15.473  15.410 -29.828  1.00 27.51           O  
ATOM   1021  CB  ALA A 131     -15.456  17.214 -27.114  1.00 27.08           C  
ATOM   1022  N   PHE A 132     -17.040  17.024 -29.928  1.00 27.56           N  
ATOM   1023  CA  PHE A 132     -17.860  16.288 -30.884  1.00 27.85           C  
ATOM   1024  C   PHE A 132     -17.239  16.271 -32.278  1.00 28.27           C  
ATOM   1025  O   PHE A 132     -17.307  15.271 -32.977  1.00 28.27           O  
ATOM   1026  CB  PHE A 132     -19.281  16.842 -30.951  1.00 27.53           C  
ATOM   1027  CG  PHE A 132     -20.175  16.085 -31.895  1.00 26.99           C  
ATOM   1028  CD1 PHE A 132     -20.724  14.862 -31.522  1.00 26.49           C  
ATOM   1029  CD2 PHE A 132     -20.434  16.571 -33.172  1.00 26.44           C  
ATOM   1030  CE1 PHE A 132     -21.538  14.148 -32.396  1.00 26.21           C  
ATOM   1031  CE2 PHE A 132     -21.243  15.860 -34.055  1.00 26.61           C  
ATOM   1032  CZ  PHE A 132     -21.797  14.647 -33.662  1.00 26.43           C  
ATOM   1033  N   ILE A 133     -16.644  17.389 -32.676  1.00 29.00           N  
ATOM   1034  CA  ILE A 133     -16.021  17.494 -33.994  1.00 29.79           C  
ATOM   1035  C   ILE A 133     -14.737  16.658 -34.082  1.00 30.40           C  
ATOM   1036  O   ILE A 133     -14.480  16.007 -35.095  1.00 30.49           O  
ATOM   1037  CB  ILE A 133     -15.740  18.969 -34.373  1.00 29.67           C  
ATOM   1038  CG1 ILE A 133     -17.061  19.732 -34.529  1.00 29.61           C  
ATOM   1039  CG2 ILE A 133     -14.924  19.051 -35.660  1.00 29.62           C  
ATOM   1040  CD1 ILE A 133     -16.927  21.241 -34.412  1.00 29.38           C  
ATOM   1041  N   ALA A 134     -13.960  16.650 -33.002  1.00 31.27           N  
ATOM   1042  CA  ALA A 134     -12.690  15.923 -32.973  1.00 32.18           C  
ATOM   1043  C   ALA A 134     -12.887  14.410 -32.867  1.00 32.86           C  
ATOM   1044  O   ALA A 134     -12.207  13.643 -33.549  1.00 32.91           O  
ATOM   1045  CB  ALA A 134     -11.810  16.429 -31.837  1.00 32.11           C  
ATOM   1046  N   ASP A 135     -13.820  13.990 -32.011  1.00 33.75           N  
ATOM   1047  CA  ASP A 135     -14.052  12.565 -31.755  1.00 34.57           C  
ATOM   1048  C   ASP A 135     -15.491  12.306 -31.312  1.00 34.89           C  
ATOM   1049  O   ASP A 135     -15.752  12.023 -30.138  1.00 35.06           O  
ATOM   1050  CB  ASP A 135     -13.068  12.043 -30.695  1.00 34.85           C  
ATOM   1051  CG  ASP A 135     -13.013  10.519 -30.642  1.00 35.86           C  
ATOM   1052  OD1 ASP A 135     -13.446   9.867 -31.621  1.00 36.98           O  
ATOM   1053  OD2 ASP A 135     -12.531   9.975 -29.623  1.00 36.61           O  
ATOM   1054  N   GLY A 136     -16.421  12.398 -32.258  1.00 35.24           N  
ATOM   1055  CA  GLY A 136     -17.841  12.253 -31.955  1.00 35.66           C  
ATOM   1056  C   GLY A 136     -18.269  10.813 -31.758  1.00 36.15           C  
ATOM   1057  O   GLY A 136     -19.186  10.531 -30.988  1.00 36.07           O  
ATOM   1058  N   GLY A 137     -17.591   9.895 -32.443  1.00 36.57           N  
ATOM   1059  CA  GLY A 137     -17.988   8.490 -32.449  1.00 37.09           C  
ATOM   1060  C   GLY A 137     -17.560   7.721 -31.213  1.00 37.52           C  
ATOM   1061  O   GLY A 137     -17.696   6.497 -31.160  1.00 37.61           O  
ATOM   1062  N   ARG A 138     -17.062   8.441 -30.209  1.00 37.83           N  
ATOM   1063  CA  ARG A 138     -16.457   7.815 -29.037  1.00 38.20           C  
ATOM   1064  C   ARG A 138     -17.473   7.084 -28.160  1.00 38.47           C  
ATOM   1065  O   ARG A 138     -17.312   5.897 -27.872  1.00 38.45           O  
ATOM   1066  CB  ARG A 138     -15.697   8.843 -28.208  1.00 38.17           C  
ATOM   1067  CG  ARG A 138     -14.961   8.240 -27.030  1.00 38.12           C  
ATOM   1068  CD  ARG A 138     -14.713   9.267 -25.954  1.00 38.19           C  
ATOM   1069  NE  ARG A 138     -13.868  10.357 -26.420  1.00 37.78           N  
ATOM   1070  CZ  ARG A 138     -12.552  10.271 -26.548  1.00 37.83           C  
ATOM   1071  NH1 ARG A 138     -11.859  11.315 -26.981  1.00 37.57           N  
ATOM   1072  NH2 ARG A 138     -11.930   9.135 -26.255  1.00 37.86           N  
ATOM   1073  N   TYR A 139     -18.505   7.801 -27.721  1.00 38.79           N  
ATOM   1074  CA  TYR A 139     -19.567   7.198 -26.917  1.00 39.23           C  
ATOM   1075  C   TYR A 139     -20.787   6.878 -27.764  1.00 39.36           C  
ATOM   1076  O   TYR A 139     -21.918   6.871 -27.278  1.00 39.26           O  
ATOM   1077  CB  TYR A 139     -19.937   8.096 -25.737  1.00 39.41           C  
ATOM   1078  CG  TYR A 139     -18.851   8.180 -24.695  1.00 39.71           C  
ATOM   1079  CD1 TYR A 139     -18.467   7.052 -23.971  1.00 39.95           C  
ATOM   1080  CD2 TYR A 139     -18.192   9.377 -24.445  1.00 40.00           C  
ATOM   1081  CE1 TYR A 139     -17.460   7.118 -23.023  1.00 40.07           C  
ATOM   1082  CE2 TYR A 139     -17.189   9.456 -23.494  1.00 40.20           C  
ATOM   1083  CZ  TYR A 139     -16.826   8.324 -22.789  1.00 40.06           C  
ATOM   1084  OH  TYR A 139     -15.833   8.399 -21.849  1.00 40.02           O  
ATOM   1085  N   CYS A 140     -20.541   6.612 -29.039  1.00 39.82           N  
ATOM   1086  CA  CYS A 140     -21.545   6.062 -29.914  1.00 39.82           C  
ATOM   1087  C   CYS A 140     -21.755   4.594 -29.569  1.00 39.72           C  
ATOM   1088  O   CYS A 140     -20.796   3.828 -29.484  1.00 39.77           O  
ATOM   1089  CB  CYS A 140     -21.097   6.197 -31.363  1.00 39.83           C  
ATOM   1090  SG  CYS A 140     -22.382   5.846 -32.560  1.00 41.01           S  
ATOM   1091  N   LEU A 141     -23.009   4.214 -29.348  1.00 39.56           N  
ATOM   1092  CA  LEU A 141     -23.348   2.836 -29.008  1.00 39.44           C  
ATOM   1093  C   LEU A 141     -23.292   1.946 -30.246  1.00 39.52           C  
ATOM   1094  O   LEU A 141     -24.061   2.143 -31.187  1.00 39.50           O  
ATOM   1095  CB  LEU A 141     -24.743   2.776 -28.381  1.00 39.44           C  
ATOM   1096  CG  LEU A 141     -25.130   1.494 -27.643  1.00 39.31           C  
ATOM   1097  CD1 LEU A 141     -24.352   1.368 -26.343  1.00 38.93           C  
ATOM   1098  CD2 LEU A 141     -26.627   1.468 -27.375  1.00 39.26           C  
ATOM   1099  N   PRO A 142     -22.371   0.962 -30.251  1.00 39.64           N  
ATOM   1100  CA  PRO A 142     -22.196   0.057 -31.390  1.00 39.77           C  
ATOM   1101  C   PRO A 142     -23.457  -0.764 -31.682  1.00 39.98           C  
ATOM   1102  O   PRO A 142     -24.289  -0.962 -30.793  1.00 39.98           O  
ATOM   1103  CB  PRO A 142     -21.054  -0.865 -30.933  1.00 39.74           C  
ATOM   1104  CG  PRO A 142     -20.356  -0.104 -29.857  1.00 39.45           C  
ATOM   1105  CD  PRO A 142     -21.427   0.657 -29.162  1.00 39.61           C  
ATOM   1106  N   GLU A 143     -23.583  -1.235 -32.922  1.00 40.13           N  
ATOM   1107  CA  GLU A 143     -24.787  -1.942 -33.374  1.00 40.22           C  
ATOM   1108  C   GLU A 143     -25.084  -3.247 -32.608  1.00 39.90           C  
ATOM   1109  O   GLU A 143     -26.240  -3.517 -32.288  1.00 39.77           O  
ATOM   1110  CB  GLU A 143     -24.737  -2.205 -34.891  1.00 40.48           C  
ATOM   1111  CG  GLU A 143     -24.448  -0.964 -35.747  1.00 41.56           C  
ATOM   1112  CD  GLU A 143     -25.578   0.064 -35.714  1.00 42.72           C  
ATOM   1113  OE1 GLU A 143     -26.754  -0.337 -35.556  1.00 42.88           O  
ATOM   1114  OE2 GLU A 143     -25.285   1.272 -35.861  1.00 43.25           O  
ATOM   1115  N   PRO A 144     -24.042  -4.066 -32.327  1.00 39.75           N  
ATOM   1116  CA  PRO A 144     -24.280  -5.277 -31.530  1.00 39.61           C  
ATOM   1117  C   PRO A 144     -24.817  -4.989 -30.118  1.00 39.43           C  
ATOM   1118  O   PRO A 144     -25.513  -5.826 -29.544  1.00 39.43           O  
ATOM   1119  CB  PRO A 144     -22.887  -5.924 -31.446  1.00 39.68           C  
ATOM   1120  CG  PRO A 144     -21.926  -4.822 -31.767  1.00 39.76           C  
ATOM   1121  CD  PRO A 144     -22.630  -3.964 -32.750  1.00 39.74           C  
ATOM   1122  N   LEU A 145     -24.509  -3.809 -29.583  1.00 39.17           N  
ATOM   1123  CA  LEU A 145     -24.847  -3.481 -28.196  1.00 38.91           C  
ATOM   1124  C   LEU A 145     -26.113  -2.639 -28.059  1.00 38.79           C  
ATOM   1125  O   LEU A 145     -26.319  -1.981 -27.043  1.00 38.69           O  
ATOM   1126  CB  LEU A 145     -23.668  -2.792 -27.498  1.00 38.92           C  
ATOM   1127  CG  LEU A 145     -22.518  -3.705 -27.060  1.00 38.85           C  
ATOM   1128  CD1 LEU A 145     -21.329  -2.885 -26.586  1.00 39.02           C  
ATOM   1129  CD2 LEU A 145     -22.977  -4.672 -25.974  1.00 38.49           C  
ATOM   1130  N   GLN A 146     -26.961  -2.666 -29.081  1.00 38.69           N  
ATOM   1131  CA  GLN A 146     -28.295  -2.086 -28.970  1.00 38.56           C  
ATOM   1132  C   GLN A 146     -29.153  -2.976 -28.077  1.00 38.24           C  
ATOM   1133  O   GLN A 146     -29.099  -4.202 -28.191  1.00 38.32           O  
ATOM   1134  CB  GLN A 146     -28.943  -1.947 -30.353  1.00 38.74           C  
ATOM   1135  CG  GLN A 146     -28.216  -1.002 -31.298  1.00 39.41           C  
ATOM   1136  CD  GLN A 146     -28.297   0.448 -30.859  1.00 40.99           C  
ATOM   1137  OE1 GLN A 146     -29.315   0.894 -30.316  1.00 41.45           O  
ATOM   1138  NE2 GLN A 146     -27.225   1.200 -31.103  1.00 41.42           N  
ATOM   1139  N   PRO A 147     -29.936  -2.362 -27.168  1.00 37.91           N  
ATOM   1140  CA  PRO A 147     -30.801  -3.115 -26.251  1.00 37.55           C  
ATOM   1141  C   PRO A 147     -31.837  -3.961 -26.987  1.00 37.17           C  
ATOM   1142  O   PRO A 147     -32.195  -5.043 -26.519  1.00 37.15           O  
ATOM   1143  CB  PRO A 147     -31.493  -2.013 -25.438  1.00 37.57           C  
ATOM   1144  CG  PRO A 147     -30.596  -0.830 -25.561  1.00 37.64           C  
ATOM   1145  CD  PRO A 147     -30.025  -0.912 -26.936  1.00 37.89           C  
ATOM   1146  N   SER A 148     -32.284  -3.479 -28.148  1.00 36.78           N  
ATOM   1147  CA  SER A 148     -33.267  -4.196 -28.967  1.00 36.32           C  
ATOM   1148  C   SER A 148     -32.699  -5.487 -29.567  1.00 35.96           C  
ATOM   1149  O   SER A 148     -33.447  -6.350 -30.014  1.00 35.92           O  
ATOM   1150  CB  SER A 148     -33.807  -3.287 -30.081  1.00 36.37           C  
ATOM   1151  OG  SER A 148     -32.816  -3.037 -31.068  1.00 36.10           O  
ATOM   1152  N   ARG A 149     -31.375  -5.608 -29.573  1.00 35.57           N  
ATOM   1153  CA  ARG A 149     -30.719  -6.813 -30.068  1.00 35.23           C  
ATOM   1154  C   ARG A 149     -30.247  -7.720 -28.934  1.00 34.71           C  
ATOM   1155  O   ARG A 149     -29.300  -8.492 -29.096  1.00 34.48           O  
ATOM   1156  CB  ARG A 149     -29.554  -6.453 -30.990  1.00 35.46           C  
ATOM   1157  CG  ARG A 149     -29.988  -6.084 -32.401  1.00 36.36           C  
ATOM   1158  CD  ARG A 149     -28.829  -5.558 -33.226  1.00 37.74           C  
ATOM   1159  NE  ARG A 149     -27.829  -6.589 -33.488  1.00 38.71           N  
ATOM   1160  CZ  ARG A 149     -26.815  -6.447 -34.336  1.00 39.20           C  
ATOM   1161  NH1 ARG A 149     -26.667  -5.315 -35.016  1.00 39.76           N  
ATOM   1162  NH2 ARG A 149     -25.949  -7.438 -34.506  1.00 39.23           N  
ATOM   1163  N   TRP A 150     -30.914  -7.621 -27.786  1.00 34.20           N  
ATOM   1164  CA  TRP A 150     -30.637  -8.504 -26.654  1.00 33.66           C  
ATOM   1165  C   TRP A 150     -31.917  -8.940 -25.945  1.00 33.61           C  
ATOM   1166  O   TRP A 150     -32.926  -8.236 -25.973  1.00 33.64           O  
ATOM   1167  CB  TRP A 150     -29.676  -7.840 -25.668  1.00 33.12           C  
ATOM   1168  CG  TRP A 150     -28.284  -7.740 -26.186  1.00 32.41           C  
ATOM   1169  CD1 TRP A 150     -27.738  -6.694 -26.870  1.00 31.76           C  
ATOM   1170  CD2 TRP A 150     -27.259  -8.734 -26.088  1.00 31.70           C  
ATOM   1171  NE1 TRP A 150     -26.434  -6.969 -27.196  1.00 31.30           N  
ATOM   1172  CE2 TRP A 150     -26.112  -8.215 -26.728  1.00 31.57           C  
ATOM   1173  CE3 TRP A 150     -27.193 -10.006 -25.510  1.00 31.27           C  
ATOM   1174  CZ2 TRP A 150     -24.913  -8.927 -26.811  1.00 31.80           C  
ATOM   1175  CZ3 TRP A 150     -26.004 -10.715 -25.594  1.00 32.02           C  
ATOM   1176  CH2 TRP A 150     -24.877 -10.171 -26.241  1.00 32.18           C  
ATOM   1177  N   MET A 151     -31.859 -10.107 -25.312  1.00 33.64           N  
ATOM   1178  CA  MET A 151     -33.023 -10.712 -24.681  1.00 33.73           C  
ATOM   1179  C   MET A 151     -32.612 -11.419 -23.395  1.00 33.73           C  
ATOM   1180  O   MET A 151     -31.748 -12.299 -23.412  1.00 33.70           O  
ATOM   1181  CB  MET A 151     -33.673 -11.709 -25.642  1.00 33.83           C  
ATOM   1182  CG  MET A 151     -34.761 -12.587 -25.030  1.00 34.23           C  
ATOM   1183  SD  MET A 151     -36.390 -11.819 -25.068  1.00 35.56           S  
ATOM   1184  CE  MET A 151     -36.451 -11.199 -26.751  1.00 35.32           C  
ATOM   1185  N   MET A 152     -33.227 -11.027 -22.282  1.00 33.80           N  
ATOM   1186  CA  MET A 152     -32.987 -11.686 -20.998  1.00 33.93           C  
ATOM   1187  C   MET A 152     -33.699 -13.038 -20.936  1.00 34.39           C  
ATOM   1188  O   MET A 152     -34.871 -13.151 -21.307  1.00 34.35           O  
ATOM   1189  CB  MET A 152     -33.442 -10.796 -19.838  1.00 33.59           C  
ATOM   1190  CG  MET A 152     -32.684  -9.475 -19.713  1.00 32.98           C  
ATOM   1191  SD  MET A 152     -30.883  -9.653 -19.578  1.00 31.68           S  
ATOM   1192  CE  MET A 152     -30.723 -10.522 -18.019  1.00 31.97           C  
ATOM   1193  N   MET A 153     -32.983 -14.060 -20.470  1.00 35.03           N  
ATOM   1194  CA  MET A 153     -33.519 -15.423 -20.426  1.00 35.85           C  
ATOM   1195  C   MET A 153     -33.355 -16.073 -19.059  1.00 35.98           C  
ATOM   1196  O   MET A 153     -32.245 -16.135 -18.530  1.00 36.09           O  
ATOM   1197  CB  MET A 153     -32.855 -16.297 -21.487  1.00 35.79           C  
ATOM   1198  CG  MET A 153     -33.320 -16.015 -22.889  1.00 36.44           C  
ATOM   1199  SD  MET A 153     -32.990 -17.384 -24.005  1.00 37.19           S  
ATOM   1200  CE  MET A 153     -33.508 -16.655 -25.555  1.00 36.83           C  
ATOM   1201  N   PRO A 154     -34.467 -16.580 -18.492  1.00 36.22           N  
ATOM   1202  CA  PRO A 154     -34.460 -17.365 -17.255  1.00 36.25           C  
ATOM   1203  C   PRO A 154     -33.655 -18.656 -17.404  1.00 36.36           C  
ATOM   1204  O   PRO A 154     -32.461 -18.679 -17.099  1.00 36.44           O  
ATOM   1205  CB  PRO A 154     -35.944 -17.701 -17.045  1.00 36.27           C  
ATOM   1206  CG  PRO A 154     -36.688 -16.694 -17.847  1.00 36.36           C  
ATOM   1207  CD  PRO A 154     -35.829 -16.406 -19.025  1.00 36.31           C  
ATOM   1208  N   THR A 158     -33.421 -22.621 -11.045  1.00 53.16           N  
ATOM   1209  CA  THR A 158     -34.476 -22.495 -10.042  1.00 53.16           C  
ATOM   1210  C   THR A 158     -33.894 -22.428  -8.628  1.00 53.08           C  
ATOM   1211  O   THR A 158     -33.141 -23.315  -8.208  1.00 52.98           O  
ATOM   1212  CB  THR A 158     -35.491 -23.658 -10.138  1.00 53.26           C  
ATOM   1213  OG1 THR A 158     -36.001 -23.739 -11.476  1.00 53.27           O  
ATOM   1214  CG2 THR A 158     -36.656 -23.447  -9.167  1.00 53.21           C  
ATOM   1215  N   ALA A 159     -34.251 -21.369  -7.904  1.00 53.02           N  
ATOM   1216  CA  ALA A 159     -33.716 -21.114  -6.565  1.00 52.90           C  
ATOM   1217  C   ALA A 159     -34.281 -22.071  -5.520  1.00 52.76           C  
ATOM   1218  O   ALA A 159     -35.394 -22.586  -5.667  1.00 52.80           O  
ATOM   1219  CB  ALA A 159     -33.988 -19.671  -6.156  1.00 52.91           C  
ATOM   1220  N   ALA A 160     -33.511 -22.297  -4.461  1.00 52.50           N  
ATOM   1221  CA  ALA A 160     -33.994 -23.048  -3.308  1.00 52.35           C  
ATOM   1222  C   ALA A 160     -33.911 -22.203  -2.032  1.00 52.19           C  
ATOM   1223  O   ALA A 160     -32.922 -22.276  -1.296  1.00 52.26           O  
ATOM   1224  CB  ALA A 160     -33.209 -24.350  -3.148  1.00 52.30           C  
ATOM   1225  N   PRO A 161     -34.947 -21.379  -1.777  1.00 52.03           N  
ATOM   1226  CA  PRO A 161     -35.002 -20.586  -0.548  1.00 51.73           C  
ATOM   1227  C   PRO A 161     -35.255 -21.478   0.661  1.00 51.38           C  
ATOM   1228  O   PRO A 161     -35.975 -22.473   0.557  1.00 51.28           O  
ATOM   1229  CB  PRO A 161     -36.202 -19.648  -0.781  1.00 51.83           C  
ATOM   1230  CG  PRO A 161     -36.537 -19.778  -2.252  1.00 51.97           C  
ATOM   1231  CD  PRO A 161     -36.125 -21.150  -2.630  1.00 52.02           C  
ATOM   1232  N   GLN A 162     -34.666 -21.117   1.797  1.00 50.97           N  
ATOM   1233  CA  GLN A 162     -34.686 -21.966   2.982  1.00 50.57           C  
ATOM   1234  C   GLN A 162     -34.496 -21.116   4.234  1.00 50.06           C  
ATOM   1235  O   GLN A 162     -33.632 -20.243   4.269  1.00 50.12           O  
ATOM   1236  CB  GLN A 162     -33.571 -23.014   2.886  1.00 50.52           C  
ATOM   1237  CG  GLN A 162     -33.678 -24.155   3.883  1.00 50.93           C  
ATOM   1238  CD  GLN A 162     -32.443 -25.048   3.880  1.00 51.12           C  
ATOM   1239  OE1 GLN A 162     -31.327 -24.584   3.630  1.00 51.70           O  
ATOM   1240  NE2 GLN A 162     -32.638 -26.334   4.158  1.00 51.50           N  
ATOM   1241  N   HIS A 163     -35.311 -21.362   5.255  1.00 49.48           N  
ATOM   1242  CA  HIS A 163     -35.103 -20.724   6.557  1.00 48.85           C  
ATOM   1243  C   HIS A 163     -34.191 -21.571   7.431  1.00 48.12           C  
ATOM   1244  O   HIS A 163     -34.435 -22.760   7.624  1.00 48.11           O  
ATOM   1245  CB  HIS A 163     -36.436 -20.472   7.275  1.00 49.01           C  
ATOM   1246  CG  HIS A 163     -36.281 -19.988   8.689  1.00 49.41           C  
ATOM   1247  ND1 HIS A 163     -36.017 -18.670   9.001  1.00 49.56           N  
ATOM   1248  CD2 HIS A 163     -36.349 -20.647   9.872  1.00 49.66           C  
ATOM   1249  CE1 HIS A 163     -35.928 -18.540  10.313  1.00 49.53           C  
ATOM   1250  NE2 HIS A 163     -36.125 -19.724  10.865  1.00 49.32           N  
ATOM   1251  N   LEU A 164     -33.137 -20.952   7.953  1.00 47.19           N  
ATOM   1252  CA  LEU A 164     -32.249 -21.618   8.898  1.00 46.32           C  
ATOM   1253  C   LEU A 164     -32.569 -21.179  10.327  1.00 45.68           C  
ATOM   1254  O   LEU A 164     -32.469 -19.992  10.652  1.00 45.81           O  
ATOM   1255  CB  LEU A 164     -30.780 -21.327   8.565  1.00 46.23           C  
ATOM   1256  CG  LEU A 164     -30.278 -21.731   7.174  1.00 46.00           C  
ATOM   1257  CD1 LEU A 164     -28.879 -21.182   6.924  1.00 45.74           C  
ATOM   1258  CD2 LEU A 164     -30.305 -23.247   6.990  1.00 45.93           C  
ATOM   1259  N   PRO A 165     -32.975 -22.137  11.180  1.00 44.85           N  
ATOM   1260  CA  PRO A 165     -33.345 -21.852  12.563  1.00 44.05           C  
ATOM   1261  C   PRO A 165     -32.123 -21.844  13.479  1.00 43.20           C  
ATOM   1262  O   PRO A 165     -31.016 -22.168  13.036  1.00 43.26           O  
ATOM   1263  CB  PRO A 165     -34.262 -23.020  12.917  1.00 44.13           C  
ATOM   1264  CG  PRO A 165     -33.723 -24.165  12.116  1.00 44.46           C  
ATOM   1265  CD  PRO A 165     -33.105 -23.573  10.859  1.00 44.78           C  
ATOM   1266  N   GLY A 166     -32.328 -21.479  14.746  1.00 42.15           N  
ATOM   1267  CA  GLY A 166     -31.233 -21.412  15.721  1.00 40.52           C  
ATOM   1268  C   GLY A 166     -30.166 -20.419  15.302  1.00 39.31           C  
ATOM   1269  O   GLY A 166     -28.965 -20.686  15.428  1.00 39.28           O  
ATOM   1270  N   GLN A 167     -30.609 -19.276  14.784  1.00 37.99           N  
ATOM   1271  CA  GLN A 167     -29.705 -18.282  14.224  1.00 36.45           C  
ATOM   1272  C   GLN A 167     -30.155 -16.864  14.570  1.00 35.21           C  
ATOM   1273  O   GLN A 167     -31.305 -16.494  14.320  1.00 35.02           O  
ATOM   1274  CB  GLN A 167     -29.601 -18.451  12.704  1.00 36.47           C  
ATOM   1275  CG  GLN A 167     -28.663 -19.568  12.263  1.00 36.52           C  
ATOM   1276  CD  GLN A 167     -28.311 -19.495  10.787  1.00 36.60           C  
ATOM   1277  OE1 GLN A 167     -27.471 -20.254  10.300  1.00 36.27           O  
ATOM   1278  NE2 GLN A 167     -28.952 -18.578  10.068  1.00 36.68           N  
ATOM   1279  N   PRO A 168     -29.240 -16.066  15.153  1.00 34.08           N  
ATOM   1280  CA  PRO A 168     -29.501 -14.666  15.499  1.00 33.11           C  
ATOM   1281  C   PRO A 168     -29.604 -13.787  14.258  1.00 32.10           C  
ATOM   1282  O   PRO A 168     -30.088 -12.653  14.336  1.00 32.05           O  
ATOM   1283  CB  PRO A 168     -28.272 -14.276  16.324  1.00 33.26           C  
ATOM   1284  CG  PRO A 168     -27.198 -15.198  15.859  1.00 33.54           C  
ATOM   1285  CD  PRO A 168     -27.877 -16.485  15.531  1.00 33.96           C  
ATOM   1286  N   CYS A 169     -29.144 -14.314  13.124  1.00 30.83           N  
ATOM   1287  CA  CYS A 169     -29.277 -13.640  11.836  1.00 29.49           C  
ATOM   1288  C   CYS A 169     -29.235 -14.656  10.705  1.00 28.59           C  
ATOM   1289  O   CYS A 169     -28.911 -15.822  10.918  1.00 28.42           O  
ATOM   1290  CB  CYS A 169     -28.153 -12.620  11.646  1.00 29.54           C  
ATOM   1291  SG  CYS A 169     -26.539 -13.351  11.327  1.00 29.18           S  
ATOM   1292  N   GLN A 170     -29.567 -14.209   9.500  1.00 27.41           N  
ATOM   1293  CA  GLN A 170     -29.312 -14.994   8.302  1.00 26.36           C  
ATOM   1294  C   GLN A 170     -28.857 -14.106   7.168  1.00 25.69           C  
ATOM   1295  O   GLN A 170     -28.802 -12.887   7.309  1.00 25.83           O  
ATOM   1296  CB  GLN A 170     -30.544 -15.812   7.896  1.00 26.36           C  
ATOM   1297  CG  GLN A 170     -31.866 -15.085   8.023  1.00 25.78           C  
ATOM   1298  CD  GLN A 170     -33.046 -16.037   8.045  1.00 25.69           C  
ATOM   1299  OE1 GLN A 170     -32.880 -17.254   7.931  1.00 25.59           O  
ATOM   1300  NE2 GLN A 170     -34.247 -15.488   8.197  1.00 26.11           N  
ATOM   1301  N   PHE A 171     -28.494 -14.717   6.052  1.00 24.76           N  
ATOM   1302  CA  PHE A 171     -27.991 -13.965   4.923  1.00 24.03           C  
ATOM   1303  C   PHE A 171     -28.678 -14.350   3.633  1.00 23.52           C  
ATOM   1304  O   PHE A 171     -29.047 -15.507   3.430  1.00 23.51           O  
ATOM   1305  CB  PHE A 171     -26.476 -14.134   4.793  1.00 23.93           C  
ATOM   1306  CG  PHE A 171     -25.692 -13.355   5.814  1.00 24.02           C  
ATOM   1307  CD1 PHE A 171     -25.547 -13.831   7.118  1.00 23.84           C  
ATOM   1308  CD2 PHE A 171     -25.096 -12.145   5.475  1.00 23.59           C  
ATOM   1309  CE1 PHE A 171     -24.832 -13.109   8.063  1.00 23.44           C  
ATOM   1310  CE2 PHE A 171     -24.373 -11.421   6.414  1.00 23.51           C  
ATOM   1311  CZ  PHE A 171     -24.242 -11.902   7.711  1.00 23.44           C  
ATOM   1312  N   ALA A 172     -28.886 -13.360   2.778  1.00 22.95           N  
ATOM   1313  CA  ALA A 172     -29.242 -13.604   1.401  1.00 22.14           C  
ATOM   1314  C   ALA A 172     -27.983 -13.508   0.550  1.00 21.83           C  
ATOM   1315  O   ALA A 172     -26.999 -12.887   0.951  1.00 21.61           O  
ATOM   1316  CB  ALA A 172     -30.276 -12.598   0.942  1.00 22.16           C  
ATOM   1317  N   LEU A 173     -28.007 -14.140  -0.615  1.00 21.40           N  
ATOM   1318  CA  LEU A 173     -26.873 -14.093  -1.517  1.00 21.08           C  
ATOM   1319  C   LEU A 173     -27.261 -13.515  -2.869  1.00 20.91           C  
ATOM   1320  O   LEU A 173     -28.263 -13.914  -3.464  1.00 20.92           O  
ATOM   1321  CB  LEU A 173     -26.257 -15.485  -1.685  1.00 21.16           C  
ATOM   1322  CG  LEU A 173     -25.529 -16.069  -0.465  1.00 21.01           C  
ATOM   1323  CD1 LEU A 173     -25.424 -17.589  -0.573  1.00 20.57           C  
ATOM   1324  CD2 LEU A 173     -24.151 -15.443  -0.300  1.00 20.28           C  
ATOM   1325  N   GLN A 174     -26.475 -12.560  -3.343  1.00 20.64           N  
ATOM   1326  CA  GLN A 174     -26.647 -12.047  -4.687  1.00 20.51           C  
ATOM   1327  C   GLN A 174     -25.415 -12.327  -5.526  1.00 20.56           C  
ATOM   1328  O   GLN A 174     -24.292 -12.077  -5.099  1.00 20.52           O  
ATOM   1329  CB  GLN A 174     -26.952 -10.548  -4.673  1.00 20.40           C  
ATOM   1330  CG  GLN A 174     -27.356  -9.996  -6.036  1.00 19.80           C  
ATOM   1331  CD  GLN A 174     -27.748  -8.535  -5.989  1.00 19.98           C  
ATOM   1332  OE1 GLN A 174     -27.394  -7.814  -5.056  1.00 19.69           O  
ATOM   1333  NE2 GLN A 174     -28.478  -8.085  -7.005  1.00 19.01           N  
ATOM   1334  N   ALA A 175     -25.636 -12.849  -6.723  1.00 20.60           N  
ATOM   1335  CA  ALA A 175     -24.552 -13.121  -7.640  1.00 20.55           C  
ATOM   1336  C   ALA A 175     -24.031 -11.843  -8.280  1.00 20.47           C  
ATOM   1337  O   ALA A 175     -24.804 -10.969  -8.679  1.00 20.41           O  
ATOM   1338  CB  ALA A 175     -24.995 -14.098  -8.701  1.00 20.61           C  
ATOM   1339  N   ILE A 176     -22.712 -11.722  -8.328  1.00 20.43           N  
ATOM   1340  CA  ILE A 176     -22.060 -10.822  -9.254  1.00 20.53           C  
ATOM   1341  C   ILE A 176     -21.678 -11.641 -10.490  1.00 20.73           C  
ATOM   1342  O   ILE A 176     -21.047 -12.688 -10.371  1.00 20.87           O  
ATOM   1343  CB  ILE A 176     -20.804 -10.168  -8.621  1.00 20.27           C  
ATOM   1344  CG1 ILE A 176     -21.211  -9.143  -7.557  1.00 20.22           C  
ATOM   1345  CG2 ILE A 176     -19.957  -9.493  -9.682  1.00 20.43           C  
ATOM   1346  CD1 ILE A 176     -21.164  -9.665  -6.129  1.00 20.85           C  
ATOM   1347  N   VAL A 177     -22.108 -11.190 -11.666  1.00 20.96           N  
ATOM   1348  CA  VAL A 177     -22.020 -12.016 -12.876  1.00 21.38           C  
ATOM   1349  C   VAL A 177     -21.105 -11.426 -13.937  1.00 21.75           C  
ATOM   1350  O   VAL A 177     -20.910 -10.212 -13.999  1.00 21.66           O  
ATOM   1351  CB  VAL A 177     -23.417 -12.270 -13.504  1.00 21.33           C  
ATOM   1352  CG1 VAL A 177     -24.333 -12.967 -12.513  1.00 21.30           C  
ATOM   1353  CG2 VAL A 177     -24.039 -10.962 -13.993  1.00 21.23           C  
ATOM   1354  N   GLU A 178     -20.536 -12.299 -14.765  1.00 22.38           N  
ATOM   1355  CA  GLU A 178     -19.831 -11.874 -15.975  1.00 23.43           C  
ATOM   1356  C   GLU A 178     -20.520 -12.428 -17.223  1.00 23.40           C  
ATOM   1357  O   GLU A 178     -20.130 -13.476 -17.734  1.00 23.54           O  
ATOM   1358  CB  GLU A 178     -18.359 -12.316 -15.944  1.00 23.26           C  
ATOM   1359  CG  GLU A 178     -17.523 -11.728 -17.091  1.00 24.05           C  
ATOM   1360  CD  GLU A 178     -16.082 -12.211 -17.099  1.00 24.57           C  
ATOM   1361  OE1 GLU A 178     -15.783 -13.231 -16.439  1.00 25.75           O  
ATOM   1362  OE2 GLU A 178     -15.248 -11.570 -17.779  1.00 25.68           O  
ATOM   1363  N   PRO A 179     -21.539 -11.711 -17.722  1.00 23.72           N  
ATOM   1364  CA  PRO A 179     -22.429 -12.187 -18.791  1.00 24.15           C  
ATOM   1365  C   PRO A 179     -21.703 -12.567 -20.088  1.00 24.56           C  
ATOM   1366  O   PRO A 179     -22.208 -13.384 -20.857  1.00 24.93           O  
ATOM   1367  CB  PRO A 179     -23.361 -10.992 -19.027  1.00 24.02           C  
ATOM   1368  CG  PRO A 179     -23.323 -10.231 -17.753  1.00 23.79           C  
ATOM   1369  CD  PRO A 179     -21.916 -10.366 -17.264  1.00 23.71           C  
ATOM   1370  N   ALA A 180     -20.529 -11.988 -20.312  1.00 24.97           N  
ATOM   1371  CA  ALA A 180     -19.714 -12.315 -21.478  1.00 25.48           C  
ATOM   1372  C   ALA A 180     -19.207 -13.757 -21.440  1.00 25.92           C  
ATOM   1373  O   ALA A 180     -18.989 -14.372 -22.484  1.00 26.30           O  
ATOM   1374  CB  ALA A 180     -18.548 -11.347 -21.599  1.00 25.52           C  
ATOM   1375  N   LYS A 181     -19.014 -14.288 -20.237  1.00 26.18           N  
ATOM   1376  CA  LYS A 181     -18.609 -15.684 -20.073  1.00 26.36           C  
ATOM   1377  C   LYS A 181     -19.714 -16.528 -19.430  1.00 26.25           C  
ATOM   1378  O   LYS A 181     -19.473 -17.668 -19.016  1.00 26.18           O  
ATOM   1379  CB  LYS A 181     -17.322 -15.778 -19.251  1.00 26.44           C  
ATOM   1380  CG  LYS A 181     -16.063 -15.517 -20.049  1.00 27.20           C  
ATOM   1381  CD  LYS A 181     -14.848 -15.388 -19.140  1.00 28.50           C  
ATOM   1382  CE  LYS A 181     -13.567 -15.208 -19.942  1.00 28.92           C  
ATOM   1383  NZ  LYS A 181     -13.624 -14.017 -20.840  1.00 29.49           N  
ATOM   1384  N   LYS A 182     -20.924 -15.965 -19.365  1.00 26.16           N  
ATOM   1385  CA  LYS A 182     -22.065 -16.596 -18.674  1.00 26.19           C  
ATOM   1386  C   LYS A 182     -21.658 -17.195 -17.320  1.00 26.10           C  
ATOM   1387  O   LYS A 182     -22.086 -18.292 -16.955  1.00 26.13           O  
ATOM   1388  CB  LYS A 182     -22.725 -17.654 -19.566  1.00 26.24           C  
ATOM   1389  CG  LYS A 182     -23.245 -17.109 -20.893  1.00 26.96           C  
ATOM   1390  CD  LYS A 182     -24.424 -17.919 -21.405  1.00 27.55           C  
ATOM   1391  CE  LYS A 182     -25.310 -17.083 -22.321  1.00 28.43           C  
ATOM   1392  NZ  LYS A 182     -26.737 -17.548 -22.299  1.00 28.90           N  
ATOM   1393  N   ARG A 183     -20.851 -16.447 -16.575  1.00 25.77           N  
ATOM   1394  CA  ARG A 183     -20.164 -16.976 -15.411  1.00 25.84           C  
ATOM   1395  C   ARG A 183     -20.477 -16.152 -14.162  1.00 25.39           C  
ATOM   1396  O   ARG A 183     -20.475 -14.927 -14.201  1.00 25.54           O  
ATOM   1397  CB  ARG A 183     -18.650 -16.993 -15.668  1.00 25.87           C  
ATOM   1398  CG  ARG A 183     -17.800 -17.455 -14.493  1.00 26.32           C  
ATOM   1399  CD  ARG A 183     -16.316 -17.134 -14.724  1.00 26.74           C  
ATOM   1400  NE  ARG A 183     -16.028 -15.701 -14.597  1.00 27.96           N  
ATOM   1401  CZ  ARG A 183     -15.248 -15.168 -13.656  1.00 28.11           C  
ATOM   1402  NH1 ARG A 183     -14.662 -15.947 -12.753  1.00 28.07           N  
ATOM   1403  NH2 ARG A 183     -15.045 -13.852 -13.623  1.00 27.71           N  
ATOM   1404  N   VAL A 184     -20.769 -16.838 -13.065  1.00 24.99           N  
ATOM   1405  CA  VAL A 184     -20.821 -16.204 -11.761  1.00 24.58           C  
ATOM   1406  C   VAL A 184     -19.405 -15.929 -11.281  1.00 24.52           C  
ATOM   1407  O   VAL A 184     -18.578 -16.839 -11.210  1.00 24.62           O  
ATOM   1408  CB  VAL A 184     -21.532 -17.093 -10.736  1.00 24.50           C  
ATOM   1409  CG1 VAL A 184     -21.608 -16.396  -9.389  1.00 24.53           C  
ATOM   1410  CG2 VAL A 184     -22.914 -17.459 -11.229  1.00 24.42           C  
ATOM   1411  N   SER A 185     -19.120 -14.669 -10.981  1.00 24.36           N  
ATOM   1412  CA  SER A 185     -17.815 -14.287 -10.463  1.00 24.33           C  
ATOM   1413  C   SER A 185     -17.753 -14.512  -8.960  1.00 24.22           C  
ATOM   1414  O   SER A 185     -16.825 -15.148  -8.451  1.00 24.29           O  
ATOM   1415  CB  SER A 185     -17.523 -12.821 -10.780  1.00 24.40           C  
ATOM   1416  OG  SER A 185     -16.212 -12.470 -10.374  1.00 24.92           O  
ATOM   1417  N   SER A 186     -18.750 -13.988  -8.256  1.00 23.85           N  
ATOM   1418  CA  SER A 186     -18.791 -14.060  -6.807  1.00 23.49           C  
ATOM   1419  C   SER A 186     -20.214 -13.862  -6.299  1.00 23.16           C  
ATOM   1420  O   SER A 186     -21.102 -13.448  -7.048  1.00 23.24           O  
ATOM   1421  CB  SER A 186     -17.865 -13.006  -6.193  1.00 23.49           C  
ATOM   1422  OG  SER A 186     -18.317 -11.696  -6.479  1.00 23.86           O  
ATOM   1423  N   PHE A 187     -20.429 -14.178  -5.027  1.00 22.69           N  
ATOM   1424  CA  PHE A 187     -21.696 -13.908  -4.377  1.00 22.05           C  
ATOM   1425  C   PHE A 187     -21.478 -12.910  -3.264  1.00 21.60           C  
ATOM   1426  O   PHE A 187     -20.490 -12.996  -2.541  1.00 21.52           O  
ATOM   1427  CB  PHE A 187     -22.285 -15.190  -3.800  1.00 22.17           C  
ATOM   1428  CG  PHE A 187     -22.699 -16.196  -4.839  1.00 22.49           C  
ATOM   1429  CD1 PHE A 187     -21.820 -17.197  -5.250  1.00 22.87           C  
ATOM   1430  CD2 PHE A 187     -23.981 -16.167  -5.383  1.00 22.69           C  
ATOM   1431  CE1 PHE A 187     -22.208 -18.142  -6.199  1.00 23.06           C  
ATOM   1432  CE2 PHE A 187     -24.374 -17.105  -6.332  1.00 22.89           C  
ATOM   1433  CZ  PHE A 187     -23.487 -18.094  -6.740  1.00 23.05           C  
ATOM   1434  N   GLU A 188     -22.392 -11.951  -3.136  1.00 21.06           N  
ATOM   1435  CA  GLU A 188     -22.384 -11.052  -1.992  1.00 20.61           C  
ATOM   1436  C   GLU A 188     -23.370 -11.517  -0.937  1.00 20.26           C  
ATOM   1437  O   GLU A 188     -24.533 -11.783  -1.236  1.00 20.09           O  
ATOM   1438  CB  GLU A 188     -22.698  -9.608  -2.409  1.00 20.74           C  
ATOM   1439  CG  GLU A 188     -22.304  -8.575  -1.341  1.00 20.68           C  
ATOM   1440  CD  GLU A 188     -22.792  -7.163  -1.646  1.00 20.76           C  
ATOM   1441  OE1 GLU A 188     -23.175  -6.882  -2.810  1.00 20.40           O  
ATOM   1442  OE2 GLU A 188     -22.779  -6.329  -0.715  1.00 19.74           O  
ATOM   1443  N   ALA A 189     -22.888 -11.636   0.297  1.00 19.87           N  
ATOM   1444  CA  ALA A 189     -23.744 -11.950   1.430  1.00 19.31           C  
ATOM   1445  C   ALA A 189     -24.367 -10.681   1.985  1.00 19.10           C  
ATOM   1446  O   ALA A 189     -23.665  -9.720   2.290  1.00 19.01           O  
ATOM   1447  CB  ALA A 189     -22.953 -12.662   2.502  1.00 19.42           C  
ATOM   1448  N   LEU A 190     -25.692 -10.681   2.102  1.00 18.94           N  
ATOM   1449  CA  LEU A 190     -26.431  -9.524   2.593  1.00 18.68           C  
ATOM   1450  C   LEU A 190     -27.269  -9.910   3.805  1.00 18.79           C  
ATOM   1451  O   LEU A 190     -28.149 -10.767   3.713  1.00 18.82           O  
ATOM   1452  CB  LEU A 190     -27.334  -8.961   1.490  1.00 18.41           C  
ATOM   1453  CG  LEU A 190     -26.649  -8.521   0.192  1.00 18.15           C  
ATOM   1454  CD1 LEU A 190     -27.655  -8.375  -0.938  1.00 16.96           C  
ATOM   1455  CD2 LEU A 190     -25.869  -7.241   0.393  1.00 17.21           C  
ATOM   1456  N   ILE A 191     -27.000  -9.266   4.937  1.00 18.88           N  
ATOM   1457  CA  ILE A 191     -27.600  -9.658   6.216  1.00 19.04           C  
ATOM   1458  C   ILE A 191     -29.133  -9.490   6.253  1.00 19.60           C  
ATOM   1459  O   ILE A 191     -29.683  -8.497   5.759  1.00 19.77           O  
ATOM   1460  CB  ILE A 191     -26.938  -8.915   7.405  1.00 18.72           C  
ATOM   1461  CG1 ILE A 191     -27.220  -9.640   8.722  1.00 18.67           C  
ATOM   1462  CG2 ILE A 191     -27.389  -7.458   7.464  1.00 18.40           C  
ATOM   1463  CD1 ILE A 191     -26.366  -9.158   9.881  1.00 17.55           C  
ATOM   1464  N   ARG A 192     -29.810 -10.490   6.802  1.00 20.12           N  
ATOM   1465  CA  ARG A 192     -31.252 -10.429   6.997  1.00 20.62           C  
ATOM   1466  C   ARG A 192     -31.612 -10.745   8.443  1.00 21.15           C  
ATOM   1467  O   ARG A 192     -30.914 -11.510   9.115  1.00 21.07           O  
ATOM   1468  CB  ARG A 192     -31.967 -11.406   6.059  1.00 20.45           C  
ATOM   1469  CG  ARG A 192     -31.713 -11.166   4.574  1.00 20.18           C  
ATOM   1470  CD  ARG A 192     -32.504  -9.978   4.061  1.00 19.36           C  
ATOM   1471  NE  ARG A 192     -32.296  -9.757   2.634  1.00 19.24           N  
ATOM   1472  CZ  ARG A 192     -31.336  -8.987   2.126  1.00 19.61           C  
ATOM   1473  NH1 ARG A 192     -30.478  -8.360   2.930  1.00 18.96           N  
ATOM   1474  NH2 ARG A 192     -31.230  -8.844   0.813  1.00 19.17           N  
ATOM   1475  N   SER A 193     -32.716 -10.164   8.910  1.00 21.82           N  
ATOM   1476  CA  SER A 193     -33.247 -10.441  10.243  1.00 22.55           C  
ATOM   1477  C   SER A 193     -33.605 -11.927  10.390  1.00 22.94           C  
ATOM   1478  O   SER A 193     -33.681 -12.646   9.394  1.00 22.96           O  
ATOM   1479  CB  SER A 193     -34.483  -9.568  10.510  1.00 22.71           C  
ATOM   1480  OG  SER A 193     -35.644 -10.125   9.913  1.00 23.25           O  
ATOM   1481  N   PRO A 194     -33.817 -12.393  11.641  1.00 23.38           N  
ATOM   1482  CA  PRO A 194     -34.272 -13.768  11.864  1.00 23.64           C  
ATOM   1483  C   PRO A 194     -35.560 -14.084  11.100  1.00 23.78           C  
ATOM   1484  O   PRO A 194     -35.747 -15.215  10.651  1.00 23.87           O  
ATOM   1485  CB  PRO A 194     -34.531 -13.811  13.375  1.00 23.60           C  
ATOM   1486  CG  PRO A 194     -33.659 -12.758  13.934  1.00 23.72           C  
ATOM   1487  CD  PRO A 194     -33.617 -11.669  12.912  1.00 23.46           C  
ATOM   1488  N   THR A 195     -36.427 -13.082  10.948  1.00 23.99           N  
ATOM   1489  CA  THR A 195     -37.695 -13.254  10.236  1.00 24.48           C  
ATOM   1490  C   THR A 195     -37.610 -12.758   8.778  1.00 24.55           C  
ATOM   1491  O   THR A 195     -38.616 -12.349   8.185  1.00 24.70           O  
ATOM   1492  CB  THR A 195     -38.878 -12.549  10.976  1.00 24.51           C  
ATOM   1493  OG1 THR A 195     -38.915 -11.159  10.627  1.00 25.25           O  
ATOM   1494  CG2 THR A 195     -38.727 -12.685  12.486  1.00 24.55           C  
ATOM   1495  N   GLY A 196     -36.402 -12.789   8.217  1.00 24.57           N  
ATOM   1496  CA  GLY A 196     -36.199 -12.524   6.788  1.00 24.61           C  
ATOM   1497  C   GLY A 196     -36.221 -11.056   6.387  1.00 24.50           C  
ATOM   1498  O   GLY A 196     -36.274 -10.738   5.203  1.00 24.55           O  
ATOM   1499  N   GLY A 197     -36.153 -10.163   7.371  1.00 24.36           N  
ATOM   1500  CA  GLY A 197     -36.275  -8.724   7.117  1.00 24.51           C  
ATOM   1501  C   GLY A 197     -34.962  -8.036   6.764  1.00 24.62           C  
ATOM   1502  O   GLY A 197     -33.907  -8.667   6.734  1.00 24.66           O  
ATOM   1503  N   SER A 198     -35.035  -6.729   6.525  1.00 24.63           N  
ATOM   1504  CA  SER A 198     -33.921  -5.967   5.951  1.00 24.75           C  
ATOM   1505  C   SER A 198     -32.733  -5.830   6.913  1.00 25.18           C  
ATOM   1506  O   SER A 198     -32.881  -6.039   8.113  1.00 25.25           O  
ATOM   1507  CB  SER A 198     -34.406  -4.581   5.515  1.00 24.45           C  
ATOM   1508  OG  SER A 198     -34.564  -3.725   6.625  1.00 23.64           O  
ATOM   1509  N   PRO A 199     -31.539  -5.498   6.371  1.00 25.63           N  
ATOM   1510  CA  PRO A 199     -30.371  -5.121   7.176  1.00 26.04           C  
ATOM   1511  C   PRO A 199     -30.695  -4.086   8.258  1.00 26.57           C  
ATOM   1512  O   PRO A 199     -30.234  -4.217   9.401  1.00 26.46           O  
ATOM   1513  CB  PRO A 199     -29.423  -4.515   6.139  1.00 25.86           C  
ATOM   1514  CG  PRO A 199     -29.739  -5.239   4.893  1.00 25.71           C  
ATOM   1515  CD  PRO A 199     -31.221  -5.518   4.929  1.00 25.52           C  
ATOM   1516  N   VAL A 200     -31.478  -3.069   7.894  1.00 27.14           N  
ATOM   1517  CA  VAL A 200     -31.917  -2.057   8.846  1.00 27.66           C  
ATOM   1518  C   VAL A 200     -32.745  -2.696   9.960  1.00 28.07           C  
ATOM   1519  O   VAL A 200     -32.509  -2.438  11.138  1.00 28.14           O  
ATOM   1520  CB  VAL A 200     -32.711  -0.914   8.141  1.00 27.69           C  
ATOM   1521  CG1 VAL A 200     -33.591  -0.151   9.137  1.00 27.76           C  
ATOM   1522  CG2 VAL A 200     -31.751   0.040   7.439  1.00 27.92           C  
ATOM   1523  N   GLU A 201     -33.670  -3.579   9.578  1.00 28.57           N  
ATOM   1524  CA  GLU A 201     -34.510  -4.294  10.541  1.00 29.17           C  
ATOM   1525  C   GLU A 201     -33.670  -5.143  11.495  1.00 29.19           C  
ATOM   1526  O   GLU A 201     -33.989  -5.258  12.677  1.00 29.46           O  
ATOM   1527  CB  GLU A 201     -35.539  -5.171   9.812  1.00 29.08           C  
ATOM   1528  CG  GLU A 201     -36.583  -5.810  10.724  1.00 29.70           C  
ATOM   1529  CD  GLU A 201     -37.589  -6.656   9.965  1.00 30.04           C  
ATOM   1530  OE1 GLU A 201     -38.150  -6.161   8.962  1.00 30.77           O  
ATOM   1531  OE2 GLU A 201     -37.821  -7.818  10.375  1.00 30.97           O  
ATOM   1532  N   MET A 202     -32.588  -5.716  10.977  1.00 29.34           N  
ATOM   1533  CA  MET A 202     -31.689  -6.531  11.784  1.00 29.50           C  
ATOM   1534  C   MET A 202     -30.938  -5.697  12.820  1.00 29.66           C  
ATOM   1535  O   MET A 202     -30.952  -6.012  14.011  1.00 29.66           O  
ATOM   1536  CB  MET A 202     -30.696  -7.285  10.894  1.00 29.36           C  
ATOM   1537  CG  MET A 202     -29.638  -8.080  11.663  1.00 29.56           C  
ATOM   1538  SD  MET A 202     -30.228  -9.682  12.267  1.00 30.46           S  
ATOM   1539  CE  MET A 202     -30.741  -9.287  13.942  1.00 30.76           C  
ATOM   1540  N   PHE A 203     -30.293  -4.628  12.364  1.00 29.86           N  
ATOM   1541  CA  PHE A 203     -29.450  -3.820  13.238  1.00 30.17           C  
ATOM   1542  C   PHE A 203     -30.256  -2.989  14.238  1.00 30.48           C  
ATOM   1543  O   PHE A 203     -29.753  -2.640  15.304  1.00 30.58           O  
ATOM   1544  CB  PHE A 203     -28.511  -2.926  12.420  1.00 30.08           C  
ATOM   1545  CG  PHE A 203     -27.264  -3.630  11.946  1.00 30.16           C  
ATOM   1546  CD1 PHE A 203     -26.204  -3.860  12.818  1.00 29.94           C  
ATOM   1547  CD2 PHE A 203     -27.153  -4.069  10.629  1.00 29.75           C  
ATOM   1548  CE1 PHE A 203     -25.056  -4.511  12.387  1.00 30.21           C  
ATOM   1549  CE2 PHE A 203     -26.012  -4.719  10.191  1.00 29.57           C  
ATOM   1550  CZ  PHE A 203     -24.959  -4.942  11.072  1.00 30.19           C  
ATOM   1551  N   ALA A 204     -31.511  -2.698  13.897  1.00 30.92           N  
ATOM   1552  CA  ALA A 204     -32.395  -1.936  14.779  1.00 31.20           C  
ATOM   1553  C   ALA A 204     -32.746  -2.713  16.043  1.00 31.59           C  
ATOM   1554  O   ALA A 204     -32.939  -2.123  17.103  1.00 31.79           O  
ATOM   1555  CB  ALA A 204     -33.651  -1.528  14.049  1.00 31.28           C  
ATOM   1556  N   ALA A 205     -32.823  -4.038  15.925  1.00 31.85           N  
ATOM   1557  CA  ALA A 205     -33.134  -4.896  17.070  1.00 32.10           C  
ATOM   1558  C   ALA A 205     -31.948  -5.034  18.024  1.00 32.28           C  
ATOM   1559  O   ALA A 205     -32.127  -5.238  19.222  1.00 32.34           O  
ATOM   1560  CB  ALA A 205     -33.600  -6.264  16.597  1.00 32.11           C  
ATOM   1561  N   ILE A 206     -30.740  -4.923  17.480  1.00 32.62           N  
ATOM   1562  CA  ILE A 206     -29.515  -5.007  18.275  1.00 33.00           C  
ATOM   1563  C   ILE A 206     -29.232  -3.670  18.960  1.00 33.36           C  
ATOM   1564  O   ILE A 206     -29.352  -2.613  18.338  1.00 33.33           O  
ATOM   1565  CB  ILE A 206     -28.293  -5.395  17.388  1.00 32.95           C  
ATOM   1566  CG1 ILE A 206     -28.576  -6.680  16.591  1.00 33.17           C  
ATOM   1567  CG2 ILE A 206     -27.020  -5.525  18.226  1.00 32.76           C  
ATOM   1568  CD1 ILE A 206     -29.027  -7.874  17.440  1.00 32.87           C  
ATOM   1569  N   ALA A 207     -28.860  -3.725  20.243  1.00 33.85           N  
ATOM   1570  CA  ALA A 207     -28.522  -2.518  21.011  1.00 34.30           C  
ATOM   1571  C   ALA A 207     -27.406  -1.713  20.340  1.00 34.67           C  
ATOM   1572  O   ALA A 207     -26.421  -2.282  19.854  1.00 34.69           O  
ATOM   1573  CB  ALA A 207     -28.135  -2.883  22.436  1.00 34.30           C  
ATOM   1574  N   ALA A 208     -27.571  -0.389  20.329  1.00 35.01           N  
ATOM   1575  CA  ALA A 208     -26.736   0.511  19.520  1.00 35.35           C  
ATOM   1576  C   ALA A 208     -25.238   0.263  19.689  1.00 35.57           C  
ATOM   1577  O   ALA A 208     -24.491   0.237  18.710  1.00 35.71           O  
ATOM   1578  CB  ALA A 208     -27.072   1.965  19.830  1.00 35.40           C  
ATOM   1579  N   GLU A 209     -24.815   0.060  20.933  1.00 35.62           N  
ATOM   1580  CA  GLU A 209     -23.400  -0.077  21.264  1.00 35.67           C  
ATOM   1581  C   GLU A 209     -22.823  -1.451  20.887  1.00 35.49           C  
ATOM   1582  O   GLU A 209     -21.607  -1.648  20.924  1.00 35.49           O  
ATOM   1583  CB  GLU A 209     -23.172   0.208  22.759  1.00 35.87           C  
ATOM   1584  CG  GLU A 209     -23.813  -0.816  23.714  1.00 36.77           C  
ATOM   1585  CD  GLU A 209     -25.248  -0.455  24.117  1.00 38.36           C  
ATOM   1586  OE1 GLU A 209     -26.039  -0.033  23.240  1.00 38.82           O  
ATOM   1587  OE2 GLU A 209     -25.586  -0.614  25.314  1.00 38.73           O  
ATOM   1588  N   ASP A 210     -23.699  -2.391  20.525  1.00 35.25           N  
ATOM   1589  CA  ASP A 210     -23.274  -3.753  20.173  1.00 34.91           C  
ATOM   1590  C   ASP A 210     -23.297  -3.985  18.666  1.00 34.46           C  
ATOM   1591  O   ASP A 210     -23.078  -5.105  18.200  1.00 34.43           O  
ATOM   1592  CB  ASP A 210     -24.164  -4.794  20.863  1.00 35.05           C  
ATOM   1593  CG  ASP A 210     -24.275  -4.574  22.362  1.00 36.09           C  
ATOM   1594  OD1 ASP A 210     -23.262  -4.189  22.995  1.00 36.43           O  
ATOM   1595  OD2 ASP A 210     -25.378  -4.802  22.912  1.00 37.17           O  
ATOM   1596  N   ARG A 211     -23.565  -2.926  17.909  1.00 33.88           N  
ATOM   1597  CA  ARG A 211     -23.776  -3.055  16.470  1.00 33.37           C  
ATOM   1598  C   ARG A 211     -22.503  -3.394  15.701  1.00 32.91           C  
ATOM   1599  O   ARG A 211     -22.538  -4.181  14.760  1.00 32.92           O  
ATOM   1600  CB  ARG A 211     -24.457  -1.812  15.901  1.00 33.29           C  
ATOM   1601  CG  ARG A 211     -25.964  -1.845  16.066  1.00 33.71           C  
ATOM   1602  CD  ARG A 211     -26.608  -0.543  15.684  1.00 34.62           C  
ATOM   1603  NE  ARG A 211     -27.889  -0.374  16.362  1.00 35.44           N  
ATOM   1604  CZ  ARG A 211     -28.854   0.444  15.952  1.00 35.92           C  
ATOM   1605  NH1 ARG A 211     -28.695   1.165  14.847  1.00 36.10           N  
ATOM   1606  NH2 ARG A 211     -29.985   0.528  16.639  1.00 35.81           N  
ATOM   1607  N   TYR A 212     -21.383  -2.810  16.116  1.00 32.42           N  
ATOM   1608  CA  TYR A 212     -20.084  -3.161  15.546  1.00 31.94           C  
ATOM   1609  C   TYR A 212     -19.719  -4.617  15.846  1.00 31.80           C  
ATOM   1610  O   TYR A 212     -19.302  -5.357  14.953  1.00 31.83           O  
ATOM   1611  CB  TYR A 212     -18.989  -2.219  16.056  1.00 31.76           C  
ATOM   1612  CG  TYR A 212     -19.030  -0.831  15.446  1.00 31.53           C  
ATOM   1613  CD1 TYR A 212     -19.237  -0.655  14.077  1.00 31.16           C  
ATOM   1614  CD2 TYR A 212     -18.840   0.303  16.232  1.00 30.90           C  
ATOM   1615  CE1 TYR A 212     -19.273   0.612  13.513  1.00 30.64           C  
ATOM   1616  CE2 TYR A 212     -18.869   1.573  15.675  1.00 30.85           C  
ATOM   1617  CZ  TYR A 212     -19.085   1.719  14.314  1.00 30.92           C  
ATOM   1618  OH  TYR A 212     -19.116   2.972  13.755  1.00 31.14           O  
ATOM   1619  N   ARG A 213     -19.891  -5.024  17.102  1.00 31.56           N  
ATOM   1620  CA  ARG A 213     -19.647  -6.406  17.499  1.00 31.20           C  
ATOM   1621  C   ARG A 213     -20.516  -7.359  16.686  1.00 30.69           C  
ATOM   1622  O   ARG A 213     -20.011  -8.297  16.071  1.00 30.80           O  
ATOM   1623  CB  ARG A 213     -19.915  -6.596  18.994  1.00 31.42           C  
ATOM   1624  CG  ARG A 213     -19.704  -8.028  19.490  1.00 32.10           C  
ATOM   1625  CD  ARG A 213     -20.588  -8.335  20.697  1.00 33.85           C  
ATOM   1626  NE  ARG A 213     -22.004  -8.056  20.432  1.00 35.18           N  
ATOM   1627  CZ  ARG A 213     -22.848  -8.911  19.852  1.00 35.95           C  
ATOM   1628  NH1 ARG A 213     -22.427 -10.114  19.463  1.00 36.05           N  
ATOM   1629  NH2 ARG A 213     -24.114  -8.561  19.655  1.00 36.08           N  
ATOM   1630  N   PHE A 214     -21.820  -7.094  16.667  1.00 30.01           N  
ATOM   1631  CA  PHE A 214     -22.771  -7.946  15.960  1.00 29.41           C  
ATOM   1632  C   PHE A 214     -22.450  -8.052  14.471  1.00 28.92           C  
ATOM   1633  O   PHE A 214     -22.588  -9.117  13.879  1.00 28.81           O  
ATOM   1634  CB  PHE A 214     -24.198  -7.432  16.152  1.00 29.45           C  
ATOM   1635  CG  PHE A 214     -25.251  -8.349  15.603  1.00 29.52           C  
ATOM   1636  CD1 PHE A 214     -25.812  -8.118  14.350  1.00 29.69           C  
ATOM   1637  CD2 PHE A 214     -25.688  -9.445  16.338  1.00 29.59           C  
ATOM   1638  CE1 PHE A 214     -26.785  -8.964  13.843  1.00 29.67           C  
ATOM   1639  CE2 PHE A 214     -26.663 -10.295  15.836  1.00 29.41           C  
ATOM   1640  CZ  PHE A 214     -27.211 -10.056  14.589  1.00 29.60           C  
ATOM   1641  N   ASP A 215     -22.026  -6.936  13.877  1.00 28.33           N  
ATOM   1642  CA  ASP A 215     -21.669  -6.891  12.460  1.00 27.71           C  
ATOM   1643  C   ASP A 215     -20.522  -7.851  12.159  1.00 27.36           C  
ATOM   1644  O   ASP A 215     -20.562  -8.591  11.178  1.00 27.34           O  
ATOM   1645  CB  ASP A 215     -21.290  -5.461  12.054  1.00 27.76           C  
ATOM   1646  CG  ASP A 215     -20.983  -5.331  10.569  1.00 27.68           C  
ATOM   1647  OD1 ASP A 215     -21.524  -6.120   9.774  1.00 27.74           O  
ATOM   1648  OD2 ASP A 215     -20.200  -4.432  10.198  1.00 27.50           O  
ATOM   1649  N   LEU A 216     -19.511  -7.846  13.021  1.00 26.99           N  
ATOM   1650  CA  LEU A 216     -18.384  -8.758  12.887  1.00 26.62           C  
ATOM   1651  C   LEU A 216     -18.789 -10.202  13.190  1.00 26.56           C  
ATOM   1652  O   LEU A 216     -18.468 -11.113  12.429  1.00 26.25           O  
ATOM   1653  CB  LEU A 216     -17.235  -8.323  13.798  1.00 26.49           C  
ATOM   1654  CG  LEU A 216     -15.913  -9.078  13.657  1.00 26.23           C  
ATOM   1655  CD1 LEU A 216     -15.293  -8.848  12.292  1.00 25.43           C  
ATOM   1656  CD2 LEU A 216     -14.958  -8.665  14.758  1.00 26.49           C  
ATOM   1657  N   GLU A 217     -19.512 -10.395  14.297  1.00 26.45           N  
ATOM   1658  CA  GLU A 217     -19.966 -11.728  14.710  1.00 26.41           C  
ATOM   1659  C   GLU A 217     -20.777 -12.416  13.624  1.00 25.79           C  
ATOM   1660  O   GLU A 217     -20.533 -13.576  13.307  1.00 25.94           O  
ATOM   1661  CB  GLU A 217     -20.794 -11.650  16.003  1.00 26.76           C  
ATOM   1662  CG  GLU A 217     -19.970 -11.492  17.280  1.00 28.51           C  
ATOM   1663  CD  GLU A 217     -18.902 -12.564  17.429  1.00 31.16           C  
ATOM   1664  OE1 GLU A 217     -19.265 -13.750  17.629  1.00 31.83           O  
ATOM   1665  OE2 GLU A 217     -17.697 -12.218  17.352  1.00 32.47           O  
ATOM   1666  N   SER A 218     -21.724 -11.682  13.039  1.00 25.13           N  
ATOM   1667  CA  SER A 218     -22.685 -12.249  12.084  1.00 24.43           C  
ATOM   1668  C   SER A 218     -22.023 -12.862  10.853  1.00 24.03           C  
ATOM   1669  O   SER A 218     -22.592 -13.743  10.217  1.00 24.05           O  
ATOM   1670  CB  SER A 218     -23.714 -11.198  11.659  1.00 24.30           C  
ATOM   1671  OG  SER A 218     -23.090 -10.081  11.050  1.00 24.12           O  
ATOM   1672  N   LYS A 219     -20.812 -12.412  10.544  1.00 23.54           N  
ATOM   1673  CA  LYS A 219     -20.076 -12.906   9.382  1.00 23.29           C  
ATOM   1674  C   LYS A 219     -19.792 -14.401   9.448  1.00 23.37           C  
ATOM   1675  O   LYS A 219     -19.618 -15.050   8.418  1.00 23.34           O  
ATOM   1676  CB  LYS A 219     -18.773 -12.125   9.195  1.00 23.16           C  
ATOM   1677  CG  LYS A 219     -18.982 -10.679   8.784  1.00 22.55           C  
ATOM   1678  CD  LYS A 219     -20.160 -10.560   7.845  1.00 21.37           C  
ATOM   1679  CE  LYS A 219     -20.413  -9.139   7.450  1.00 21.57           C  
ATOM   1680  NZ  LYS A 219     -21.262  -8.427   8.435  1.00 21.41           N  
ATOM   1681  N   ALA A 220     -19.769 -14.946  10.661  1.00 23.55           N  
ATOM   1682  CA  ALA A 220     -19.551 -16.380  10.863  1.00 23.94           C  
ATOM   1683  C   ALA A 220     -20.677 -17.221  10.260  1.00 24.19           C  
ATOM   1684  O   ALA A 220     -20.457 -18.361   9.855  1.00 24.24           O  
ATOM   1685  CB  ALA A 220     -19.388 -16.693  12.351  1.00 23.78           C  
ATOM   1686  N   TYR A 221     -21.880 -16.648  10.201  1.00 24.48           N  
ATOM   1687  CA  TYR A 221     -23.046 -17.352   9.674  1.00 24.87           C  
ATOM   1688  C   TYR A 221     -23.113 -17.245   8.164  1.00 25.01           C  
ATOM   1689  O   TYR A 221     -23.746 -18.066   7.502  1.00 25.23           O  
ATOM   1690  CB  TYR A 221     -24.331 -16.814  10.304  1.00 25.17           C  
ATOM   1691  CG  TYR A 221     -24.449 -17.115  11.782  1.00 25.78           C  
ATOM   1692  CD1 TYR A 221     -25.080 -18.271  12.229  1.00 26.44           C  
ATOM   1693  CD2 TYR A 221     -23.911 -16.250  12.733  1.00 26.08           C  
ATOM   1694  CE1 TYR A 221     -25.179 -18.557  13.585  1.00 26.96           C  
ATOM   1695  CE2 TYR A 221     -24.005 -16.525  14.090  1.00 26.48           C  
ATOM   1696  CZ  TYR A 221     -24.638 -17.677  14.510  1.00 26.56           C  
ATOM   1697  OH  TYR A 221     -24.731 -17.951  15.856  1.00 26.83           O  
ATOM   1698  N   ALA A 222     -22.456 -16.227   7.622  1.00 25.24           N  
ATOM   1699  CA  ALA A 222     -22.322 -16.082   6.180  1.00 25.52           C  
ATOM   1700  C   ALA A 222     -21.269 -17.045   5.643  1.00 25.70           C  
ATOM   1701  O   ALA A 222     -21.455 -17.647   4.584  1.00 25.58           O  
ATOM   1702  CB  ALA A 222     -21.971 -14.647   5.819  1.00 25.48           C  
ATOM   1703  N   PHE A 223     -20.165 -17.190   6.383  1.00 25.99           N  
ATOM   1704  CA  PHE A 223     -19.127 -18.163   6.037  1.00 26.20           C  
ATOM   1705  C   PHE A 223     -19.690 -19.575   6.057  1.00 26.67           C  
ATOM   1706  O   PHE A 223     -19.443 -20.363   5.148  1.00 26.95           O  
ATOM   1707  CB  PHE A 223     -17.936 -18.065   6.996  1.00 25.99           C  
ATOM   1708  CG  PHE A 223     -17.165 -16.775   6.889  1.00 25.79           C  
ATOM   1709  CD1 PHE A 223     -17.045 -16.115   5.674  1.00 25.26           C  
ATOM   1710  CD2 PHE A 223     -16.531 -16.238   8.003  1.00 25.52           C  
ATOM   1711  CE1 PHE A 223     -16.332 -14.931   5.578  1.00 25.21           C  
ATOM   1712  CE2 PHE A 223     -15.814 -15.051   7.912  1.00 25.14           C  
ATOM   1713  CZ  PHE A 223     -15.715 -14.400   6.700  1.00 25.18           C  
ATOM   1714  N   ALA A 224     -20.458 -19.886   7.099  1.00 27.16           N  
ATOM   1715  CA  ALA A 224     -21.132 -21.175   7.205  1.00 27.64           C  
ATOM   1716  C   ALA A 224     -22.049 -21.418   6.009  1.00 27.89           C  
ATOM   1717  O   ALA A 224     -22.114 -22.528   5.486  1.00 28.07           O  
ATOM   1718  CB  ALA A 224     -21.923 -21.260   8.514  1.00 27.45           C  
ATOM   1719  N   LEU A 225     -22.742 -20.366   5.578  1.00 28.14           N  
ATOM   1720  CA  LEU A 225     -23.638 -20.441   4.433  1.00 28.41           C  
ATOM   1721  C   LEU A 225     -22.870 -20.693   3.139  1.00 28.80           C  
ATOM   1722  O   LEU A 225     -23.334 -21.422   2.264  1.00 28.87           O  
ATOM   1723  CB  LEU A 225     -24.459 -19.155   4.319  1.00 28.41           C  
ATOM   1724  CG  LEU A 225     -25.492 -19.084   3.194  1.00 28.19           C  
ATOM   1725  CD1 LEU A 225     -26.504 -20.221   3.314  1.00 28.08           C  
ATOM   1726  CD2 LEU A 225     -26.185 -17.732   3.192  1.00 28.02           C  
ATOM   1727  N   ALA A 226     -21.689 -20.091   3.032  1.00 29.35           N  
ATOM   1728  CA  ALA A 226     -20.812 -20.312   1.888  1.00 29.79           C  
ATOM   1729  C   ALA A 226     -20.224 -21.717   1.906  1.00 30.28           C  
ATOM   1730  O   ALA A 226     -20.081 -22.352   0.860  1.00 30.30           O  
ATOM   1731  CB  ALA A 226     -19.709 -19.281   1.866  1.00 29.69           C  
ATOM   1732  N   GLY A 227     -19.891 -22.198   3.099  1.00 30.86           N  
ATOM   1733  CA  GLY A 227     -19.293 -23.520   3.260  1.00 31.72           C  
ATOM   1734  C   GLY A 227     -20.216 -24.652   2.851  1.00 32.42           C  
ATOM   1735  O   GLY A 227     -19.773 -25.640   2.270  1.00 32.53           O  
ATOM   1736  N   GLN A 228     -21.508 -24.495   3.136  1.00 33.10           N  
ATOM   1737  CA  GLN A 228     -22.487 -25.555   2.896  1.00 34.00           C  
ATOM   1738  C   GLN A 228     -23.138 -25.443   1.512  1.00 34.52           C  
ATOM   1739  O   GLN A 228     -24.134 -26.113   1.224  1.00 34.52           O  
ATOM   1740  CB  GLN A 228     -23.561 -25.557   3.999  1.00 33.90           C  
ATOM   1741  CG  GLN A 228     -24.531 -24.373   3.948  1.00 34.38           C  
ATOM   1742  CD  GLN A 228     -25.400 -24.255   5.199  1.00 34.32           C  
ATOM   1743  OE1 GLN A 228     -24.899 -24.281   6.328  1.00 34.89           O  
ATOM   1744  NE2 GLN A 228     -26.705 -24.100   4.999  1.00 34.16           N  
ATOM   1745  N   LEU A 229     -22.553 -24.613   0.653  1.00 35.36           N  
ATOM   1746  CA  LEU A 229     -23.168 -24.271  -0.632  1.00 36.02           C  
ATOM   1747  C   LEU A 229     -22.889 -25.276  -1.772  1.00 36.31           C  
ATOM   1748  O   LEU A 229     -23.810 -25.641  -2.498  1.00 36.37           O  
ATOM   1749  CB  LEU A 229     -22.804 -22.841  -1.054  1.00 36.04           C  
ATOM   1750  CG  LEU A 229     -23.913 -21.979  -1.661  1.00 36.19           C  
ATOM   1751  CD1 LEU A 229     -25.060 -21.774  -0.666  1.00 35.71           C  
ATOM   1752  CD2 LEU A 229     -23.345 -20.642  -2.113  1.00 36.05           C  
ATOM   1753  N   PRO A 230     -21.625 -25.747  -1.916  1.00 36.69           N  
ATOM   1754  CA  PRO A 230     -20.426 -25.487  -1.125  1.00 37.00           C  
ATOM   1755  C   PRO A 230     -19.464 -24.487  -1.781  1.00 37.35           C  
ATOM   1756  O   PRO A 230     -18.249 -24.571  -1.561  1.00 37.58           O  
ATOM   1757  CB  PRO A 230     -19.768 -26.863  -1.065  1.00 37.02           C  
ATOM   1758  CG  PRO A 230     -20.202 -27.553  -2.389  1.00 36.94           C  
ATOM   1759  CD  PRO A 230     -21.349 -26.732  -2.974  1.00 36.74           C  
ATOM   1760  N   LEU A 231     -20.004 -23.583  -2.605  1.00 37.50           N  
ATOM   1761  CA  LEU A 231     -19.259 -22.409  -3.132  1.00 37.68           C  
ATOM   1762  C   LEU A 231     -18.165 -22.743  -4.153  1.00 37.61           C  
ATOM   1763  O   LEU A 231     -18.152 -22.198  -5.257  1.00 37.68           O  
ATOM   1764  CB  LEU A 231     -18.688 -21.550  -1.994  1.00 37.69           C  
ATOM   1765  CG  LEU A 231     -18.020 -20.235  -2.405  1.00 37.88           C  
ATOM   1766  CD1 LEU A 231     -19.036 -19.276  -3.018  1.00 38.03           C  
ATOM   1767  CD2 LEU A 231     -17.325 -19.594  -1.217  1.00 37.80           C  
ATOM   1768  N   GLY A 232     -17.226 -23.597  -3.759  1.00 37.50           N  
ATOM   1769  CA  GLY A 232     -16.202 -24.083  -4.670  1.00 37.28           C  
ATOM   1770  C   GLY A 232     -15.139 -23.051  -4.983  1.00 37.14           C  
ATOM   1771  O   GLY A 232     -14.275 -22.768  -4.153  1.00 37.14           O  
ATOM   1772  N   LYS A 233     -15.205 -22.486  -6.185  1.00 36.87           N  
ATOM   1773  CA  LYS A 233     -14.133 -21.627  -6.687  1.00 36.64           C  
ATOM   1774  C   LYS A 233     -14.569 -20.162  -6.838  1.00 36.15           C  
ATOM   1775  O   LYS A 233     -13.813 -19.332  -7.346  1.00 36.16           O  
ATOM   1776  CB  LYS A 233     -13.598 -22.164  -8.021  1.00 36.74           C  
ATOM   1777  CG  LYS A 233     -13.198 -23.639  -7.990  1.00 37.13           C  
ATOM   1778  CD  LYS A 233     -12.927 -24.166  -9.400  1.00 37.24           C  
ATOM   1779  CE  LYS A 233     -13.225 -25.663  -9.508  1.00 37.77           C  
ATOM   1780  NZ  LYS A 233     -12.181 -26.497  -8.845  1.00 38.24           N  
ATOM   1781  N   HIS A 234     -15.785 -19.855  -6.394  1.00 35.52           N  
ATOM   1782  CA  HIS A 234     -16.300 -18.489  -6.443  1.00 34.81           C  
ATOM   1783  C   HIS A 234     -15.903 -17.710  -5.194  1.00 34.37           C  
ATOM   1784  O   HIS A 234     -15.765 -18.285  -4.118  1.00 34.29           O  
ATOM   1785  CB  HIS A 234     -17.821 -18.501  -6.585  1.00 34.85           C  
ATOM   1786  CG  HIS A 234     -18.318 -19.427  -7.648  1.00 35.10           C  
ATOM   1787  ND1 HIS A 234     -18.723 -20.716  -7.380  1.00 35.25           N  
ATOM   1788  CD2 HIS A 234     -18.461 -19.258  -8.983  1.00 35.33           C  
ATOM   1789  CE1 HIS A 234     -19.103 -21.298  -8.504  1.00 35.49           C  
ATOM   1790  NE2 HIS A 234     -18.954 -20.434  -9.491  1.00 35.23           N  
ATOM   1791  N   GLN A 235     -15.723 -16.399  -5.344  1.00 33.82           N  
ATOM   1792  CA  GLN A 235     -15.417 -15.526  -4.212  1.00 33.31           C  
ATOM   1793  C   GLN A 235     -16.652 -15.281  -3.355  1.00 32.67           C  
ATOM   1794  O   GLN A 235     -17.777 -15.352  -3.840  1.00 32.59           O  
ATOM   1795  CB  GLN A 235     -14.870 -14.181  -4.693  1.00 33.38           C  
ATOM   1796  CG  GLN A 235     -13.484 -14.225  -5.298  1.00 33.95           C  
ATOM   1797  CD  GLN A 235     -12.983 -12.841  -5.691  1.00 34.64           C  
ATOM   1798  OE1 GLN A 235     -13.623 -12.133  -6.472  1.00 35.58           O  
ATOM   1799  NE2 GLN A 235     -11.836 -12.448  -5.144  1.00 35.00           N  
ATOM   1800  N   LEU A 236     -16.430 -14.989  -2.078  1.00 32.11           N  
ATOM   1801  CA  LEU A 236     -17.487 -14.496  -1.207  1.00 31.58           C  
ATOM   1802  C   LEU A 236     -17.249 -13.032  -0.850  1.00 31.21           C  
ATOM   1803  O   LEU A 236     -16.138 -12.644  -0.497  1.00 31.25           O  
ATOM   1804  CB  LEU A 236     -17.577 -15.339   0.063  1.00 31.50           C  
ATOM   1805  CG  LEU A 236     -18.689 -14.960   1.045  1.00 31.62           C  
ATOM   1806  CD1 LEU A 236     -20.067 -15.154   0.419  1.00 31.31           C  
ATOM   1807  CD2 LEU A 236     -18.562 -15.754   2.332  1.00 31.56           C  
ATOM   1808  N   ALA A 237     -18.291 -12.221  -0.970  1.00 30.86           N  
ATOM   1809  CA  ALA A 237     -18.196 -10.804  -0.651  1.00 30.63           C  
ATOM   1810  C   ALA A 237     -18.973 -10.485   0.612  1.00 30.49           C  
ATOM   1811  O   ALA A 237     -20.088 -10.969   0.813  1.00 30.49           O  
ATOM   1812  CB  ALA A 237     -18.687  -9.964  -1.805  1.00 30.48           C  
ATOM   1813  N   ILE A 238     -18.381  -9.658   1.457  1.00 30.49           N  
ATOM   1814  CA  ILE A 238     -18.896  -9.436   2.788  1.00 30.39           C  
ATOM   1815  C   ILE A 238     -18.828  -7.946   3.162  1.00 30.30           C  
ATOM   1816  O   ILE A 238     -17.791  -7.306   2.998  1.00 30.26           O  
ATOM   1817  CB  ILE A 238     -18.132 -10.319   3.819  1.00 30.33           C  
ATOM   1818  CG1 ILE A 238     -19.099 -11.213   4.577  1.00 30.54           C  
ATOM   1819  CG2 ILE A 238     -17.286  -9.486   4.757  1.00 30.49           C  
ATOM   1820  CD1 ILE A 238     -19.442 -12.475   3.857  1.00 31.04           C  
ATOM   1821  N   ASN A 239     -19.947  -7.380   3.618  1.00 30.13           N  
ATOM   1822  CA  ASN A 239     -20.013  -5.981   4.042  1.00 29.97           C  
ATOM   1823  C   ASN A 239     -19.650  -5.811   5.511  1.00 30.03           C  
ATOM   1824  O   ASN A 239     -20.334  -6.327   6.392  1.00 30.14           O  
ATOM   1825  CB  ASN A 239     -21.411  -5.395   3.794  1.00 29.93           C  
ATOM   1826  CG  ASN A 239     -21.841  -5.491   2.341  1.00 30.00           C  
ATOM   1827  OD1 ASN A 239     -21.645  -4.553   1.557  1.00 29.78           O  
ATOM   1828  ND2 ASN A 239     -22.449  -6.625   1.975  1.00 30.21           N  
ATOM   1829  N   LEU A 240     -18.565  -5.113   5.800  1.00 29.95           N  
ATOM   1830  CA  LEU A 240     -18.242  -4.721   7.171  1.00 29.73           C  
ATOM   1831  C   LEU A 240     -18.016  -3.225   7.258  1.00 29.79           C  
ATOM   1832  O   LEU A 240     -17.341  -2.640   6.408  1.00 29.75           O  
ATOM   1833  CB  LEU A 240     -16.995  -5.456   7.671  1.00 29.61           C  
ATOM   1834  CG  LEU A 240     -17.155  -6.889   8.179  1.00 29.39           C  
ATOM   1835  CD1 LEU A 240     -15.794  -7.486   8.504  1.00 29.19           C  
ATOM   1836  CD2 LEU A 240     -18.060  -6.941   9.391  1.00 28.59           C  
ATOM   1837  N   LEU A 241     -18.589  -2.604   8.282  1.00 29.93           N  
ATOM   1838  CA  LEU A 241     -18.209  -1.249   8.658  1.00 30.10           C  
ATOM   1839  C   LEU A 241     -16.800  -1.281   9.243  1.00 30.18           C  
ATOM   1840  O   LEU A 241     -16.441  -2.233   9.937  1.00 30.03           O  
ATOM   1841  CB  LEU A 241     -19.198  -0.673   9.681  1.00 29.98           C  
ATOM   1842  CG  LEU A 241     -20.685  -0.718   9.299  1.00 30.44           C  
ATOM   1843  CD1 LEU A 241     -21.560  -0.166  10.419  1.00 30.04           C  
ATOM   1844  CD2 LEU A 241     -20.948   0.022   7.990  1.00 30.27           C  
ATOM   1845  N   PRO A 242     -15.981  -0.259   8.929  1.00 30.41           N  
ATOM   1846  CA  PRO A 242     -14.622  -0.148   9.473  1.00 30.71           C  
ATOM   1847  C   PRO A 242     -14.586  -0.276  10.997  1.00 31.05           C  
ATOM   1848  O   PRO A 242     -13.656  -0.878  11.543  1.00 31.13           O  
ATOM   1849  CB  PRO A 242     -14.195   1.257   9.050  1.00 30.61           C  
ATOM   1850  CG  PRO A 242     -14.961   1.511   7.807  1.00 30.62           C  
ATOM   1851  CD  PRO A 242     -16.291   0.841   8.000  1.00 30.33           C  
ATOM   1852  N   GLY A 243     -15.606   0.263  11.667  1.00 31.22           N  
ATOM   1853  CA  GLY A 243     -15.691   0.212  13.126  1.00 31.67           C  
ATOM   1854  C   GLY A 243     -15.782  -1.200  13.666  1.00 31.99           C  
ATOM   1855  O   GLY A 243     -15.304  -1.487  14.764  1.00 31.97           O  
ATOM   1856  N   SER A 244     -16.396  -2.087  12.884  1.00 32.36           N  
ATOM   1857  CA  SER A 244     -16.491  -3.499  13.240  1.00 32.68           C  
ATOM   1858  C   SER A 244     -15.131  -4.174  13.141  1.00 33.13           C  
ATOM   1859  O   SER A 244     -14.852  -5.141  13.852  1.00 33.25           O  
ATOM   1860  CB  SER A 244     -17.489  -4.207  12.332  1.00 32.48           C  
ATOM   1861  OG  SER A 244     -18.615  -3.390  12.093  1.00 32.34           O  
ATOM   1862  N   LEU A 245     -14.284  -3.657  12.259  1.00 33.64           N  
ATOM   1863  CA  LEU A 245     -12.949  -4.191  12.088  1.00 34.19           C  
ATOM   1864  C   LEU A 245     -12.003  -3.708  13.181  1.00 34.76           C  
ATOM   1865  O   LEU A 245     -10.981  -4.336  13.438  1.00 34.95           O  
ATOM   1866  CB  LEU A 245     -12.400  -3.843  10.701  1.00 34.12           C  
ATOM   1867  CG  LEU A 245     -12.991  -4.641   9.532  1.00 33.85           C  
ATOM   1868  CD1 LEU A 245     -12.840  -3.890   8.213  1.00 33.55           C  
ATOM   1869  CD2 LEU A 245     -12.360  -6.022   9.446  1.00 33.22           C  
ATOM   1870  N   TYR A 246     -12.350  -2.597  13.832  1.00 35.55           N  
ATOM   1871  CA  TYR A 246     -11.554  -2.097  14.962  1.00 36.22           C  
ATOM   1872  C   TYR A 246     -12.076  -2.616  16.302  1.00 36.56           C  
ATOM   1873  O   TYR A 246     -11.538  -2.270  17.356  1.00 36.60           O  
ATOM   1874  CB  TYR A 246     -11.517  -0.561  15.002  1.00 36.34           C  
ATOM   1875  CG  TYR A 246     -11.382   0.134  13.663  1.00 36.73           C  
ATOM   1876  CD1 TYR A 246     -10.471  -0.310  12.704  1.00 37.29           C  
ATOM   1877  CD2 TYR A 246     -12.127   1.282  13.382  1.00 36.76           C  
ATOM   1878  CE1 TYR A 246     -10.343   0.347  11.475  1.00 37.34           C  
ATOM   1879  CE2 TYR A 246     -12.004   1.944  12.167  1.00 36.56           C  
ATOM   1880  CZ  TYR A 246     -11.113   1.475  11.220  1.00 36.94           C  
ATOM   1881  OH  TYR A 246     -10.995   2.134  10.021  1.00 37.13           O  
ATOM   1882  N   HIS A 247     -13.134  -3.427  16.263  1.00 36.96           N  
ATOM   1883  CA  HIS A 247     -13.803  -3.862  17.488  1.00 37.43           C  
ATOM   1884  C   HIS A 247     -12.857  -4.636  18.392  1.00 37.59           C  
ATOM   1885  O   HIS A 247     -12.507  -4.172  19.478  1.00 37.84           O  
ATOM   1886  CB  HIS A 247     -15.040  -4.699  17.177  1.00 37.46           C  
ATOM   1887  CG  HIS A 247     -15.793  -5.127  18.396  1.00 38.45           C  
ATOM   1888  ND1 HIS A 247     -15.742  -6.413  18.891  1.00 39.47           N  
ATOM   1889  CD2 HIS A 247     -16.582  -4.428  19.247  1.00 39.16           C  
ATOM   1890  CE1 HIS A 247     -16.483  -6.492  19.982  1.00 39.42           C  
ATOM   1891  NE2 HIS A 247     -17.003  -5.302  20.220  1.00 39.49           N  
ATOM   1892  N   HIS A 248     -12.450  -5.817  17.941  1.00 37.63           N  
ATOM   1893  CA  HIS A 248     -11.364  -6.543  18.577  1.00 37.66           C  
ATOM   1894  C   HIS A 248     -10.054  -6.182  17.899  1.00 37.48           C  
ATOM   1895  O   HIS A 248     -10.042  -5.854  16.712  1.00 37.68           O  
ATOM   1896  CB  HIS A 248     -11.599  -8.051  18.485  1.00 37.89           C  
ATOM   1897  CG  HIS A 248     -12.826  -8.515  19.205  1.00 38.44           C  
ATOM   1898  ND1 HIS A 248     -13.059  -8.235  20.536  1.00 38.95           N  
ATOM   1899  CD2 HIS A 248     -13.885  -9.244  18.782  1.00 38.74           C  
ATOM   1900  CE1 HIS A 248     -14.210  -8.771  20.899  1.00 39.36           C  
ATOM   1901  NE2 HIS A 248     -14.732  -9.388  19.854  1.00 39.37           N  
ATOM   1902  N   PRO A 249      -8.942  -6.208  18.661  1.00 37.16           N  
ATOM   1903  CA  PRO A 249      -7.594  -6.080  18.091  1.00 36.71           C  
ATOM   1904  C   PRO A 249      -7.303  -7.125  17.007  1.00 36.21           C  
ATOM   1905  O   PRO A 249      -6.689  -6.802  15.991  1.00 36.28           O  
ATOM   1906  CB  PRO A 249      -6.682  -6.304  19.300  1.00 36.84           C  
ATOM   1907  CG  PRO A 249      -7.509  -5.895  20.471  1.00 37.18           C  
ATOM   1908  CD  PRO A 249      -8.911  -6.301  20.133  1.00 37.16           C  
ATOM   1909  N   ASP A 250      -7.749  -8.361  17.224  1.00 35.53           N  
ATOM   1910  CA  ASP A 250      -7.509  -9.445  16.270  1.00 34.80           C  
ATOM   1911  C   ASP A 250      -8.770  -9.809  15.482  1.00 34.12           C  
ATOM   1912  O   ASP A 250      -9.060 -10.990  15.265  1.00 33.94           O  
ATOM   1913  CB  ASP A 250      -6.958 -10.681  16.987  1.00 34.93           C  
ATOM   1914  CG  ASP A 250      -7.972 -11.315  17.930  1.00 35.39           C  
ATOM   1915  OD1 ASP A 250      -8.803 -10.573  18.511  1.00 35.55           O  
ATOM   1916  OD2 ASP A 250      -7.941 -12.556  18.082  1.00 35.42           O  
ATOM   1917  N   ALA A 251      -9.506  -8.789  15.045  1.00 33.20           N  
ATOM   1918  CA  ALA A 251     -10.735  -8.991  14.275  1.00 32.35           C  
ATOM   1919  C   ALA A 251     -10.466  -9.719  12.956  1.00 31.76           C  
ATOM   1920  O   ALA A 251     -11.262 -10.557  12.526  1.00 31.49           O  
ATOM   1921  CB  ALA A 251     -11.419  -7.664  14.018  1.00 32.41           C  
ATOM   1922  N   VAL A 252      -9.335  -9.397  12.331  1.00 31.04           N  
ATOM   1923  CA  VAL A 252      -8.909 -10.053  11.101  1.00 30.47           C  
ATOM   1924  C   VAL A 252      -8.559 -11.522  11.347  1.00 30.18           C  
ATOM   1925  O   VAL A 252      -8.933 -12.403  10.562  1.00 30.18           O  
ATOM   1926  CB  VAL A 252      -7.705  -9.315  10.464  1.00 30.53           C  
ATOM   1927  CG1 VAL A 252      -7.019 -10.186   9.421  1.00 30.29           C  
ATOM   1928  CG2 VAL A 252      -8.158  -7.999   9.851  1.00 30.19           C  
ATOM   1929  N   GLY A 253      -7.868 -11.782  12.455  1.00 29.79           N  
ATOM   1930  CA  GLY A 253      -7.497 -13.144  12.836  1.00 29.27           C  
ATOM   1931  C   GLY A 253      -8.699 -14.016  13.151  1.00 28.91           C  
ATOM   1932  O   GLY A 253      -8.687 -15.222  12.896  1.00 28.66           O  
ATOM   1933  N   TRP A 254      -9.742 -13.400  13.705  1.00 28.71           N  
ATOM   1934  CA  TRP A 254     -10.988 -14.103  13.982  1.00 28.51           C  
ATOM   1935  C   TRP A 254     -11.734 -14.445  12.697  1.00 28.33           C  
ATOM   1936  O   TRP A 254     -12.260 -15.549  12.554  1.00 28.22           O  
ATOM   1937  CB  TRP A 254     -11.889 -13.288  14.910  1.00 28.51           C  
ATOM   1938  CG  TRP A 254     -13.221 -13.928  15.114  1.00 28.62           C  
ATOM   1939  CD1 TRP A 254     -13.538 -14.872  16.036  1.00 28.77           C  
ATOM   1940  CD2 TRP A 254     -14.408 -13.708  14.341  1.00 28.63           C  
ATOM   1941  NE1 TRP A 254     -14.852 -15.246  15.902  1.00 28.72           N  
ATOM   1942  CE2 TRP A 254     -15.409 -14.545  14.868  1.00 28.45           C  
ATOM   1943  CE3 TRP A 254     -14.721 -12.881  13.259  1.00 28.49           C  
ATOM   1944  CZ2 TRP A 254     -16.698 -14.579  14.354  1.00 28.59           C  
ATOM   1945  CZ3 TRP A 254     -15.999 -12.918  12.750  1.00 28.55           C  
ATOM   1946  CH2 TRP A 254     -16.975 -13.761  13.298  1.00 28.70           C  
ATOM   1947  N   LEU A 255     -11.799 -13.486  11.776  1.00 28.25           N  
ATOM   1948  CA  LEU A 255     -12.357 -13.736  10.447  1.00 28.26           C  
ATOM   1949  C   LEU A 255     -11.679 -14.938   9.817  1.00 28.17           C  
ATOM   1950  O   LEU A 255     -12.343 -15.884   9.392  1.00 28.23           O  
ATOM   1951  CB  LEU A 255     -12.190 -12.507   9.544  1.00 28.24           C  
ATOM   1952  CG  LEU A 255     -13.128 -11.320   9.794  1.00 28.22           C  
ATOM   1953  CD1 LEU A 255     -12.676 -10.107   8.996  1.00 27.74           C  
ATOM   1954  CD2 LEU A 255     -14.585 -11.674   9.474  1.00 27.59           C  
ATOM   1955  N   MET A 256     -10.349 -14.906   9.794  1.00 28.20           N  
ATOM   1956  CA  MET A 256      -9.539 -16.018   9.296  1.00 28.18           C  
ATOM   1957  C   MET A 256      -9.941 -17.355   9.900  1.00 28.03           C  
ATOM   1958  O   MET A 256     -10.287 -18.288   9.176  1.00 28.10           O  
ATOM   1959  CB  MET A 256      -8.061 -15.753   9.555  1.00 28.10           C  
ATOM   1960  CG  MET A 256      -7.425 -14.880   8.520  1.00 28.91           C  
ATOM   1961  SD  MET A 256      -7.442 -15.655   6.894  1.00 30.94           S  
ATOM   1962  CE  MET A 256      -6.121 -16.859   7.096  1.00 30.38           C  
ATOM   1963  N   ASP A 257      -9.898 -17.440  11.228  1.00 27.88           N  
ATOM   1964  CA  ASP A 257     -10.271 -18.663  11.932  1.00 28.01           C  
ATOM   1965  C   ASP A 257     -11.700 -19.105  11.586  1.00 27.83           C  
ATOM   1966  O   ASP A 257     -11.948 -20.286  11.341  1.00 27.83           O  
ATOM   1967  CB  ASP A 257     -10.116 -18.484  13.452  1.00 28.12           C  
ATOM   1968  CG  ASP A 257      -8.653 -18.507  13.906  1.00 29.00           C  
ATOM   1969  OD1 ASP A 257      -7.754 -18.655  13.050  1.00 30.67           O  
ATOM   1970  OD2 ASP A 257      -8.404 -18.375  15.122  1.00 29.80           O  
ATOM   1971  N   SER A 258     -12.621 -18.145  11.537  1.00 27.70           N  
ATOM   1972  CA  SER A 258     -14.025 -18.432  11.246  1.00 27.63           C  
ATOM   1973  C   SER A 258     -14.235 -18.986   9.832  1.00 27.73           C  
ATOM   1974  O   SER A 258     -14.973 -19.958   9.646  1.00 27.76           O  
ATOM   1975  CB  SER A 258     -14.888 -17.185  11.463  1.00 27.65           C  
ATOM   1976  OG  SER A 258     -16.251 -17.444  11.168  1.00 27.36           O  
ATOM   1977  N   LEU A 259     -13.581 -18.373   8.842  1.00 27.63           N  
ATOM   1978  CA  LEU A 259     -13.782 -18.765   7.444  1.00 27.62           C  
ATOM   1979  C   LEU A 259     -13.109 -20.098   7.117  1.00 27.86           C  
ATOM   1980  O   LEU A 259     -13.621 -20.879   6.314  1.00 27.79           O  
ATOM   1981  CB  LEU A 259     -13.328 -17.655   6.478  1.00 27.41           C  
ATOM   1982  CG  LEU A 259     -11.840 -17.316   6.326  1.00 26.97           C  
ATOM   1983  CD1 LEU A 259     -11.227 -18.074   5.160  1.00 26.08           C  
ATOM   1984  CD2 LEU A 259     -11.661 -15.824   6.133  1.00 26.22           C  
ATOM   1985  N   LEU A 260     -11.972 -20.359   7.759  1.00 28.09           N  
ATOM   1986  CA  LEU A 260     -11.273 -21.623   7.590  1.00 28.33           C  
ATOM   1987  C   LEU A 260     -12.062 -22.772   8.198  1.00 28.51           C  
ATOM   1988  O   LEU A 260     -12.100 -23.868   7.644  1.00 28.64           O  
ATOM   1989  CB  LEU A 260      -9.875 -21.554   8.201  1.00 28.34           C  
ATOM   1990  CG  LEU A 260      -8.815 -20.847   7.350  1.00 28.61           C  
ATOM   1991  CD1 LEU A 260      -7.571 -20.522   8.175  1.00 28.41           C  
ATOM   1992  CD2 LEU A 260      -8.454 -21.683   6.125  1.00 28.02           C  
ATOM   1993  N   ALA A 261     -12.714 -22.507   9.328  1.00 28.77           N  
ATOM   1994  CA  ALA A 261     -13.570 -23.502   9.979  1.00 28.89           C  
ATOM   1995  C   ALA A 261     -14.806 -23.807   9.131  1.00 28.99           C  
ATOM   1996  O   ALA A 261     -15.426 -24.862   9.276  1.00 29.01           O  
ATOM   1997  CB  ALA A 261     -13.978 -23.028  11.365  1.00 28.79           C  
ATOM   1998  N   ALA A 262     -15.160 -22.870   8.253  1.00 29.08           N  
ATOM   1999  CA  ALA A 262     -16.245 -23.074   7.299  1.00 29.06           C  
ATOM   2000  C   ALA A 262     -15.726 -23.739   6.027  1.00 29.07           C  
ATOM   2001  O   ALA A 262     -16.499 -24.062   5.124  1.00 29.21           O  
ATOM   2002  CB  ALA A 262     -16.919 -21.752   6.975  1.00 28.86           C  
ATOM   2003  N   GLY A 263     -14.414 -23.945   5.966  1.00 28.97           N  
ATOM   2004  CA  GLY A 263     -13.796 -24.626   4.836  1.00 28.95           C  
ATOM   2005  C   GLY A 263     -13.591 -23.710   3.652  1.00 28.95           C  
ATOM   2006  O   GLY A 263     -13.570 -24.158   2.508  1.00 29.00           O  
ATOM   2007  N   LEU A 264     -13.447 -22.418   3.928  1.00 28.93           N  
ATOM   2008  CA  LEU A 264     -13.189 -21.437   2.885  1.00 28.84           C  
ATOM   2009  C   LEU A 264     -11.726 -21.045   2.875  1.00 29.03           C  
ATOM   2010  O   LEU A 264     -11.008 -21.272   3.846  1.00 29.20           O  
ATOM   2011  CB  LEU A 264     -14.058 -20.195   3.083  1.00 28.66           C  
ATOM   2012  CG  LEU A 264     -15.555 -20.420   3.297  1.00 28.42           C  
ATOM   2013  CD1 LEU A 264     -16.254 -19.099   3.568  1.00 27.99           C  
ATOM   2014  CD2 LEU A 264     -16.174 -21.127   2.102  1.00 28.02           C  
ATOM   2015  N   ARG A 265     -11.285 -20.459   1.770  1.00 29.18           N  
ATOM   2016  CA  ARG A 265      -9.928 -19.946   1.665  1.00 29.38           C  
ATOM   2017  C   ARG A 265      -9.925 -18.428   1.875  1.00 29.26           C  
ATOM   2018  O   ARG A 265     -10.938 -17.770   1.646  1.00 29.21           O  
ATOM   2019  CB  ARG A 265      -9.331 -20.308   0.298  1.00 29.62           C  
ATOM   2020  CG  ARG A 265      -9.377 -21.808  -0.031  1.00 30.41           C  
ATOM   2021  CD  ARG A 265      -8.512 -22.622   0.924  1.00 32.31           C  
ATOM   2022  NE  ARG A 265      -7.203 -22.006   1.129  1.00 33.80           N  
ATOM   2023  CZ  ARG A 265      -6.487 -22.119   2.243  1.00 34.15           C  
ATOM   2024  NH1 ARG A 265      -6.947 -22.832   3.265  1.00 34.47           N  
ATOM   2025  NH2 ARG A 265      -5.311 -21.514   2.337  1.00 34.43           N  
ATOM   2026  N   PRO A 266      -8.791 -17.869   2.339  1.00 29.25           N  
ATOM   2027  CA  PRO A 266      -8.732 -16.425   2.582  1.00 29.27           C  
ATOM   2028  C   PRO A 266      -8.876 -15.630   1.284  1.00 29.34           C  
ATOM   2029  O   PRO A 266      -9.613 -14.647   1.238  1.00 29.46           O  
ATOM   2030  CB  PRO A 266      -7.331 -16.223   3.173  1.00 29.19           C  
ATOM   2031  CG  PRO A 266      -6.865 -17.588   3.566  1.00 29.09           C  
ATOM   2032  CD  PRO A 266      -7.514 -18.533   2.646  1.00 29.21           C  
ATOM   2033  N   ASP A 267      -8.196 -16.084   0.233  1.00 29.34           N  
ATOM   2034  CA  ASP A 267      -8.254 -15.441  -1.087  1.00 29.40           C  
ATOM   2035  C   ASP A 267      -9.643 -15.547  -1.715  1.00 29.06           C  
ATOM   2036  O   ASP A 267      -9.910 -14.963  -2.759  1.00 29.07           O  
ATOM   2037  CB  ASP A 267      -7.202 -16.053  -2.022  1.00 29.55           C  
ATOM   2038  CG  ASP A 267      -7.054 -17.559  -1.832  1.00 30.54           C  
ATOM   2039  OD1 ASP A 267      -6.722 -17.995  -0.701  1.00 31.67           O  
ATOM   2040  OD2 ASP A 267      -7.268 -18.306  -2.810  1.00 31.27           O  
ATOM   2041  N   GLN A 268     -10.516 -16.294  -1.058  1.00 28.89           N  
ATOM   2042  CA  GLN A 268     -11.860 -16.533  -1.541  1.00 28.75           C  
ATOM   2043  C   GLN A 268     -12.836 -15.568  -0.862  1.00 28.76           C  
ATOM   2044  O   GLN A 268     -13.970 -15.401  -1.301  1.00 28.37           O  
ATOM   2045  CB  GLN A 268     -12.251 -17.974  -1.232  1.00 28.70           C  
ATOM   2046  CG  GLN A 268     -13.319 -18.536  -2.101  1.00 28.69           C  
ATOM   2047  CD  GLN A 268     -13.588 -19.984  -1.805  1.00 28.92           C  
ATOM   2048  OE1 GLN A 268     -13.096 -20.531  -0.816  1.00 29.11           O  
ATOM   2049  NE2 GLN A 268     -14.369 -20.624  -2.661  1.00 29.51           N  
ATOM   2050  N   VAL A 269     -12.376 -14.940   0.217  1.00 28.89           N  
ATOM   2051  CA  VAL A 269     -13.195 -14.012   0.978  1.00 28.90           C  
ATOM   2052  C   VAL A 269     -12.799 -12.572   0.672  1.00 29.26           C  
ATOM   2053  O   VAL A 269     -11.615 -12.222   0.677  1.00 29.34           O  
ATOM   2054  CB  VAL A 269     -13.079 -14.271   2.494  1.00 28.83           C  
ATOM   2055  CG1 VAL A 269     -13.945 -13.290   3.279  1.00 28.92           C  
ATOM   2056  CG2 VAL A 269     -13.469 -15.701   2.815  1.00 28.65           C  
ATOM   2057  N   LEU A 270     -13.800 -11.744   0.402  1.00 29.62           N  
ATOM   2058  CA  LEU A 270     -13.581 -10.351   0.067  1.00 29.97           C  
ATOM   2059  C   LEU A 270     -14.400  -9.446   0.997  1.00 30.13           C  
ATOM   2060  O   LEU A 270     -15.577  -9.709   1.253  1.00 29.92           O  
ATOM   2061  CB  LEU A 270     -13.947 -10.108  -1.403  1.00 30.03           C  
ATOM   2062  CG  LEU A 270     -13.859  -8.693  -1.961  1.00 30.25           C  
ATOM   2063  CD1 LEU A 270     -13.351  -8.716  -3.396  1.00 30.76           C  
ATOM   2064  CD2 LEU A 270     -15.212  -8.020  -1.882  1.00 30.81           C  
ATOM   2065  N   ILE A 271     -13.766  -8.389   1.501  1.00 30.43           N  
ATOM   2066  CA  ILE A 271     -14.420  -7.464   2.427  1.00 30.97           C  
ATOM   2067  C   ILE A 271     -14.873  -6.188   1.713  1.00 31.63           C  
ATOM   2068  O   ILE A 271     -14.076  -5.516   1.061  1.00 31.54           O  
ATOM   2069  CB  ILE A 271     -13.486  -7.077   3.602  1.00 30.84           C  
ATOM   2070  CG1 ILE A 271     -12.765  -8.313   4.162  1.00 30.51           C  
ATOM   2071  CG2 ILE A 271     -14.261  -6.329   4.689  1.00 30.48           C  
ATOM   2072  CD1 ILE A 271     -13.654  -9.257   4.933  1.00 30.45           C  
ATOM   2073  N   GLU A 272     -16.158  -5.864   1.847  1.00 32.55           N  
ATOM   2074  CA  GLU A 272     -16.720  -4.651   1.264  1.00 33.61           C  
ATOM   2075  C   GLU A 272     -16.871  -3.556   2.310  1.00 34.64           C  
ATOM   2076  O   GLU A 272     -17.642  -3.691   3.259  1.00 34.70           O  
ATOM   2077  CB  GLU A 272     -18.082  -4.940   0.638  1.00 33.49           C  
ATOM   2078  CG  GLU A 272     -18.037  -5.794  -0.608  1.00 33.04           C  
ATOM   2079  CD  GLU A 272     -19.373  -5.843  -1.324  1.00 32.27           C  
ATOM   2080  OE1 GLU A 272     -19.563  -6.738  -2.167  1.00 32.79           O  
ATOM   2081  OE2 GLU A 272     -20.231  -4.980  -1.049  1.00 31.18           O  
ATOM   2082  N   VAL A 273     -16.135  -2.469   2.127  1.00 36.02           N  
ATOM   2083  CA  VAL A 273     -16.277  -1.295   2.980  1.00 37.40           C  
ATOM   2084  C   VAL A 273     -16.835  -0.118   2.177  1.00 38.33           C  
ATOM   2085  O   VAL A 273     -16.460   0.087   1.021  1.00 38.28           O  
ATOM   2086  CB  VAL A 273     -14.925  -0.898   3.636  1.00 37.30           C  
ATOM   2087  CG1 VAL A 273     -14.568  -1.870   4.742  1.00 37.20           C  
ATOM   2088  CG2 VAL A 273     -13.820  -0.853   2.598  1.00 37.56           C  
ATOM   2089  N   THR A 274     -17.745   0.638   2.788  1.00 39.81           N  
ATOM   2090  CA  THR A 274     -18.369   1.782   2.115  1.00 41.33           C  
ATOM   2091  C   THR A 274     -17.416   2.964   1.988  1.00 42.44           C  
ATOM   2092  O   THR A 274     -16.681   3.287   2.924  1.00 42.33           O  
ATOM   2093  CB  THR A 274     -19.658   2.243   2.821  1.00 41.25           C  
ATOM   2094  OG1 THR A 274     -19.535   2.034   4.234  1.00 41.96           O  
ATOM   2095  CG2 THR A 274     -20.854   1.467   2.301  1.00 41.02           C  
ATOM   2096  N   GLU A 275     -17.460   3.610   0.821  1.00 44.02           N  
ATOM   2097  CA  GLU A 275     -16.560   4.716   0.467  1.00 45.54           C  
ATOM   2098  C   GLU A 275     -16.525   5.816   1.536  1.00 46.44           C  
ATOM   2099  O   GLU A 275     -15.467   6.371   1.834  1.00 46.65           O  
ATOM   2100  CB  GLU A 275     -16.976   5.305  -0.893  1.00 45.46           C  
ATOM   2101  CG  GLU A 275     -16.040   6.377  -1.456  1.00 45.73           C  
ATOM   2102  CD  GLU A 275     -16.604   7.049  -2.711  1.00 46.00           C  
ATOM   2103  OE1 GLU A 275     -17.781   7.464  -2.692  1.00 46.66           O  
ATOM   2104  OE2 GLU A 275     -15.869   7.164  -3.712  1.00 46.30           O  
ATOM   2105  N   THR A 276     -17.683   6.100   2.125  1.00 47.70           N  
ATOM   2106  CA  THR A 276     -17.831   7.214   3.062  1.00 48.87           C  
ATOM   2107  C   THR A 276     -17.150   6.954   4.416  1.00 49.68           C  
ATOM   2108  O   THR A 276     -16.794   7.894   5.130  1.00 49.89           O  
ATOM   2109  CB  THR A 276     -19.323   7.549   3.311  1.00 48.83           C  
ATOM   2110  OG1 THR A 276     -19.799   6.816   4.446  1.00 48.89           O  
ATOM   2111  CG2 THR A 276     -20.170   7.196   2.087  1.00 48.80           C  
ATOM   2112  N   GLU A 277     -16.980   5.682   4.764  1.00 50.58           N  
ATOM   2113  CA  GLU A 277     -16.532   5.316   6.106  1.00 51.59           C  
ATOM   2114  C   GLU A 277     -15.024   5.045   6.177  1.00 52.15           C  
ATOM   2115  O   GLU A 277     -14.427   5.084   7.258  1.00 52.11           O  
ATOM   2116  CB  GLU A 277     -17.321   4.111   6.627  1.00 51.60           C  
ATOM   2117  CG  GLU A 277     -18.849   4.242   6.501  1.00 52.52           C  
ATOM   2118  CD  GLU A 277     -19.441   5.303   7.426  1.00 53.48           C  
ATOM   2119  OE1 GLU A 277     -19.439   6.496   7.049  1.00 53.89           O  
ATOM   2120  OE2 GLU A 277     -19.936   4.936   8.517  1.00 53.59           O  
ATOM   2121  N   VAL A 278     -14.418   4.778   5.023  1.00 52.92           N  
ATOM   2122  CA  VAL A 278     -12.972   4.559   4.940  1.00 53.61           C  
ATOM   2123  C   VAL A 278     -12.224   5.883   5.080  1.00 54.15           C  
ATOM   2124  O   VAL A 278     -11.164   5.955   5.715  1.00 54.17           O  
ATOM   2125  CB  VAL A 278     -12.579   3.907   3.597  1.00 53.55           C  
ATOM   2126  CG1 VAL A 278     -11.103   3.532   3.595  1.00 53.61           C  
ATOM   2127  CG2 VAL A 278     -13.437   2.691   3.330  1.00 53.47           C  
ATOM   2128  N   ILE A 279     -12.802   6.932   4.503  1.00 54.78           N  
ATOM   2129  CA  ILE A 279     -12.170   8.246   4.458  1.00 55.36           C  
ATOM   2130  C   ILE A 279     -12.206   8.945   5.815  1.00 55.80           C  
ATOM   2131  O   ILE A 279     -11.612  10.013   5.989  1.00 55.91           O  
ATOM   2132  CB  ILE A 279     -12.833   9.141   3.397  1.00 55.32           C  
ATOM   2133  CG1 ILE A 279     -14.285   9.449   3.791  1.00 55.34           C  
ATOM   2134  CG2 ILE A 279     -12.775   8.462   2.037  1.00 55.25           C  
ATOM   2135  CD1 ILE A 279     -14.911  10.605   3.029  1.00 55.19           C  
ATOM   2136  N   THR A 280     -12.906   8.333   6.770  1.00 56.27           N  
ATOM   2137  CA  THR A 280     -12.999   8.855   8.129  1.00 56.72           C  
ATOM   2138  C   THR A 280     -11.629   8.871   8.809  1.00 57.00           C  
ATOM   2139  O   THR A 280     -11.144   9.925   9.215  1.00 57.10           O  
ATOM   2140  CB  THR A 280     -13.997   8.030   8.983  1.00 56.75           C  
ATOM   2141  OG1 THR A 280     -15.236   7.893   8.274  1.00 56.78           O  
ATOM   2142  CG2 THR A 280     -14.255   8.712  10.326  1.00 56.72           C  
ATOM   2143  N   CYS A 281     -11.005   7.699   8.913  1.00 57.40           N  
ATOM   2144  CA  CYS A 281      -9.697   7.583   9.555  1.00 57.65           C  
ATOM   2145  C   CYS A 281      -8.777   6.626   8.802  1.00 57.65           C  
ATOM   2146  O   CYS A 281      -8.989   5.411   8.809  1.00 57.66           O  
ATOM   2147  CB  CYS A 281      -9.849   7.133  11.012  1.00 57.71           C  
ATOM   2148  SG  CYS A 281      -8.283   6.680  11.813  1.00 58.21           S  
ATOM   2149  N   PHE A 282      -7.748   7.181   8.166  1.00 57.66           N  
ATOM   2150  CA  PHE A 282      -6.770   6.379   7.430  1.00 57.62           C  
ATOM   2151  C   PHE A 282      -5.738   5.759   8.370  1.00 57.38           C  
ATOM   2152  O   PHE A 282      -5.050   4.803   8.005  1.00 57.37           O  
ATOM   2153  CB  PHE A 282      -6.062   7.229   6.365  1.00 57.82           C  
ATOM   2154  CG  PHE A 282      -6.984   7.771   5.299  1.00 58.25           C  
ATOM   2155  CD1 PHE A 282      -7.517   6.931   4.324  1.00 58.40           C  
ATOM   2156  CD2 PHE A 282      -7.300   9.130   5.257  1.00 58.64           C  
ATOM   2157  CE1 PHE A 282      -8.363   7.433   3.335  1.00 58.55           C  
ATOM   2158  CE2 PHE A 282      -8.146   9.639   4.269  1.00 58.65           C  
ATOM   2159  CZ  PHE A 282      -8.675   8.790   3.308  1.00 58.37           C  
ATOM   2160  N   ASP A 283      -5.637   6.310   9.579  1.00 57.07           N  
ATOM   2161  CA  ASP A 283      -4.632   5.881  10.551  1.00 56.78           C  
ATOM   2162  C   ASP A 283      -4.899   4.463  11.051  1.00 56.39           C  
ATOM   2163  O   ASP A 283      -3.994   3.631  11.090  1.00 56.50           O  
ATOM   2164  CB  ASP A 283      -4.579   6.850  11.743  1.00 56.93           C  
ATOM   2165  CG  ASP A 283      -4.730   8.309  11.325  1.00 57.24           C  
ATOM   2166  OD1 ASP A 283      -5.819   8.684  10.837  1.00 57.38           O  
ATOM   2167  OD2 ASP A 283      -3.766   9.083  11.507  1.00 57.72           O  
ATOM   2168  N   GLN A 284      -6.148   4.196  11.422  1.00 55.83           N  
ATOM   2169  CA  GLN A 284      -6.516   2.924  12.043  1.00 55.20           C  
ATOM   2170  C   GLN A 284      -6.907   1.870  11.007  1.00 54.71           C  
ATOM   2171  O   GLN A 284      -6.766   0.667  11.247  1.00 54.67           O  
ATOM   2172  CB  GLN A 284      -7.654   3.130  13.045  1.00 55.27           C  
ATOM   2173  CG  GLN A 284      -7.300   4.055  14.209  1.00 55.43           C  
ATOM   2174  CD  GLN A 284      -8.526   4.639  14.888  1.00 55.47           C  
ATOM   2175  OE1 GLN A 284      -9.461   3.916  15.238  1.00 55.09           O  
ATOM   2176  NE2 GLN A 284      -8.524   5.954  15.083  1.00 55.26           N  
ATOM   2177  N   PHE A 285      -7.397   2.330   9.857  1.00 54.02           N  
ATOM   2178  CA  PHE A 285      -7.816   1.436   8.779  1.00 53.27           C  
ATOM   2179  C   PHE A 285      -6.627   0.760   8.097  1.00 52.71           C  
ATOM   2180  O   PHE A 285      -6.728  -0.384   7.660  1.00 52.63           O  
ATOM   2181  CB  PHE A 285      -8.654   2.197   7.745  1.00 53.37           C  
ATOM   2182  CG  PHE A 285      -9.221   1.321   6.660  1.00 53.47           C  
ATOM   2183  CD1 PHE A 285      -8.663   1.319   5.385  1.00 53.63           C  
ATOM   2184  CD2 PHE A 285     -10.307   0.492   6.915  1.00 53.50           C  
ATOM   2185  CE1 PHE A 285      -9.178   0.507   4.384  1.00 53.40           C  
ATOM   2186  CE2 PHE A 285     -10.828  -0.321   5.918  1.00 53.56           C  
ATOM   2187  CZ  PHE A 285     -10.263  -0.311   4.650  1.00 53.46           C  
ATOM   2188  N   ARG A 286      -5.505   1.472   8.010  1.00 52.05           N  
ATOM   2189  CA  ARG A 286      -4.317   0.951   7.333  1.00 51.45           C  
ATOM   2190  C   ARG A 286      -3.696  -0.241   8.069  1.00 50.74           C  
ATOM   2191  O   ARG A 286      -3.081  -1.109   7.448  1.00 50.71           O  
ATOM   2192  CB  ARG A 286      -3.277   2.057   7.111  1.00 51.50           C  
ATOM   2193  CG  ARG A 286      -2.562   2.527   8.373  1.00 51.94           C  
ATOM   2194  CD  ARG A 286      -1.517   3.589   8.055  1.00 52.06           C  
ATOM   2195  NE  ARG A 286      -2.128   4.837   7.601  1.00 52.95           N  
ATOM   2196  CZ  ARG A 286      -1.455   5.850   7.063  1.00 53.03           C  
ATOM   2197  NH1 ARG A 286      -0.139   5.768   6.904  1.00 53.22           N  
ATOM   2198  NH2 ARG A 286      -2.097   6.946   6.681  1.00 52.70           N  
ATOM   2199  N   LYS A 287      -3.875  -0.284   9.390  1.00 49.95           N  
ATOM   2200  CA  LYS A 287      -3.431  -1.420  10.194  1.00 49.14           C  
ATOM   2201  C   LYS A 287      -4.272  -2.645   9.871  1.00 48.29           C  
ATOM   2202  O   LYS A 287      -3.760  -3.763   9.804  1.00 48.19           O  
ATOM   2203  CB  LYS A 287      -3.531  -1.100  11.689  1.00 49.24           C  
ATOM   2204  CG  LYS A 287      -2.860   0.205  12.105  1.00 49.57           C  
ATOM   2205  CD  LYS A 287      -3.222   0.576  13.542  1.00 49.77           C  
ATOM   2206  CE  LYS A 287      -2.833   2.019  13.864  1.00 50.39           C  
ATOM   2207  NZ  LYS A 287      -3.342   2.451  15.200  1.00 50.11           N  
ATOM   2208  N   VAL A 288      -5.568  -2.421   9.666  1.00 47.31           N  
ATOM   2209  CA  VAL A 288      -6.490  -3.480   9.278  1.00 46.33           C  
ATOM   2210  C   VAL A 288      -6.223  -3.926   7.844  1.00 45.66           C  
ATOM   2211  O   VAL A 288      -6.185  -5.125   7.556  1.00 45.47           O  
ATOM   2212  CB  VAL A 288      -7.962  -3.029   9.431  1.00 46.35           C  
ATOM   2213  CG1 VAL A 288      -8.905  -3.991   8.720  1.00 46.51           C  
ATOM   2214  CG2 VAL A 288      -8.325  -2.914  10.900  1.00 46.43           C  
ATOM   2215  N   LEU A 289      -6.010  -2.954   6.956  1.00 44.84           N  
ATOM   2216  CA  LEU A 289      -5.651  -3.235   5.564  1.00 44.13           C  
ATOM   2217  C   LEU A 289      -4.430  -4.145   5.476  1.00 43.35           C  
ATOM   2218  O   LEU A 289      -4.440  -5.139   4.748  1.00 43.24           O  
ATOM   2219  CB  LEU A 289      -5.397  -1.930   4.797  1.00 44.33           C  
ATOM   2220  CG  LEU A 289      -4.771  -2.053   3.396  1.00 44.88           C  
ATOM   2221  CD1 LEU A 289      -5.517  -1.190   2.391  1.00 45.52           C  
ATOM   2222  CD2 LEU A 289      -3.264  -1.716   3.403  1.00 45.13           C  
ATOM   2223  N   LYS A 290      -3.384  -3.801   6.227  1.00 42.43           N  
ATOM   2224  CA  LYS A 290      -2.162  -4.601   6.271  1.00 41.54           C  
ATOM   2225  C   LYS A 290      -2.432  -6.027   6.756  1.00 40.79           C  
ATOM   2226  O   LYS A 290      -1.885  -6.984   6.217  1.00 40.82           O  
ATOM   2227  CB  LYS A 290      -1.108  -3.927   7.156  1.00 41.58           C  
ATOM   2228  CG  LYS A 290       0.268  -4.577   7.098  1.00 41.75           C  
ATOM   2229  CD  LYS A 290       1.304  -3.741   7.839  1.00 42.82           C  
ATOM   2230  CE  LYS A 290       2.595  -4.517   8.058  1.00 43.29           C  
ATOM   2231  NZ  LYS A 290       2.390  -5.699   8.948  1.00 44.10           N  
ATOM   2232  N   ALA A 291      -3.295  -6.161   7.760  1.00 39.90           N  
ATOM   2233  CA  ALA A 291      -3.663  -7.477   8.281  1.00 39.05           C  
ATOM   2234  C   ALA A 291      -4.461  -8.298   7.262  1.00 38.45           C  
ATOM   2235  O   ALA A 291      -4.274  -9.505   7.154  1.00 38.41           O  
ATOM   2236  CB  ALA A 291      -4.431  -7.340   9.583  1.00 38.96           C  
ATOM   2237  N   LEU A 292      -5.331  -7.629   6.508  1.00 37.89           N  
ATOM   2238  CA  LEU A 292      -6.134  -8.291   5.472  1.00 37.36           C  
ATOM   2239  C   LEU A 292      -5.279  -8.763   4.294  1.00 37.11           C  
ATOM   2240  O   LEU A 292      -5.512  -9.838   3.739  1.00 37.13           O  
ATOM   2241  CB  LEU A 292      -7.241  -7.359   4.965  1.00 37.34           C  
ATOM   2242  CG  LEU A 292      -8.391  -7.019   5.915  1.00 36.87           C  
ATOM   2243  CD1 LEU A 292      -9.229  -5.893   5.344  1.00 36.60           C  
ATOM   2244  CD2 LEU A 292      -9.249  -8.234   6.188  1.00 36.81           C  
ATOM   2245  N   ARG A 293      -4.297  -7.948   3.913  1.00 36.70           N  
ATOM   2246  CA  ARG A 293      -3.389  -8.292   2.818  1.00 36.29           C  
ATOM   2247  C   ARG A 293      -2.484  -9.462   3.187  1.00 35.88           C  
ATOM   2248  O   ARG A 293      -2.263 -10.364   2.374  1.00 35.86           O  
ATOM   2249  CB  ARG A 293      -2.539  -7.082   2.422  1.00 36.36           C  
ATOM   2250  CG  ARG A 293      -3.291  -6.016   1.648  1.00 36.73           C  
ATOM   2251  CD  ARG A 293      -3.425  -6.379   0.176  1.00 37.32           C  
ATOM   2252  NE  ARG A 293      -4.094  -5.323  -0.578  1.00 37.98           N  
ATOM   2253  CZ  ARG A 293      -5.410  -5.250  -0.757  1.00 38.68           C  
ATOM   2254  NH1 ARG A 293      -6.208  -6.177  -0.242  1.00 39.27           N  
ATOM   2255  NH2 ARG A 293      -5.929  -4.253  -1.455  1.00 38.69           N  
ATOM   2256  N   VAL A 294      -1.963  -9.437   4.416  1.00 35.34           N  
ATOM   2257  CA  VAL A 294      -1.082 -10.499   4.919  1.00 34.74           C  
ATOM   2258  C   VAL A 294      -1.835 -11.827   5.084  1.00 34.31           C  
ATOM   2259  O   VAL A 294      -1.306 -12.894   4.758  1.00 34.40           O  
ATOM   2260  CB  VAL A 294      -0.399 -10.091   6.261  1.00 34.82           C  
ATOM   2261  CG1 VAL A 294       0.164 -11.309   6.983  1.00 34.68           C  
ATOM   2262  CG2 VAL A 294       0.698  -9.069   6.009  1.00 34.57           C  
ATOM   2263  N   ALA A 295      -3.078 -11.750   5.560  1.00 33.49           N  
ATOM   2264  CA  ALA A 295      -3.915 -12.939   5.708  1.00 32.76           C  
ATOM   2265  C   ALA A 295      -4.312 -13.521   4.352  1.00 32.38           C  
ATOM   2266  O   ALA A 295      -4.433 -14.735   4.203  1.00 32.40           O  
ATOM   2267  CB  ALA A 295      -5.138 -12.625   6.524  1.00 32.73           C  
ATOM   2268  N   GLY A 296      -4.507 -12.650   3.366  1.00 31.85           N  
ATOM   2269  CA  GLY A 296      -4.847 -13.087   2.017  1.00 31.19           C  
ATOM   2270  C   GLY A 296      -6.250 -12.702   1.586  1.00 30.81           C  
ATOM   2271  O   GLY A 296      -6.656 -12.976   0.457  1.00 30.68           O  
ATOM   2272  N   MET A 297      -6.993 -12.067   2.487  1.00 30.29           N  
ATOM   2273  CA  MET A 297      -8.334 -11.586   2.167  1.00 29.94           C  
ATOM   2274  C   MET A 297      -8.284 -10.356   1.260  1.00 29.54           C  
ATOM   2275  O   MET A 297      -7.409  -9.503   1.403  1.00 29.50           O  
ATOM   2276  CB  MET A 297      -9.116 -11.279   3.443  1.00 29.86           C  
ATOM   2277  CG  MET A 297      -9.607 -12.515   4.168  1.00 29.69           C  
ATOM   2278  SD  MET A 297     -10.369 -12.136   5.752  1.00 29.93           S  
ATOM   2279  CE  MET A 297      -8.934 -11.981   6.795  1.00 29.89           C  
ATOM   2280  N   LYS A 298      -9.223 -10.279   0.324  1.00 29.05           N  
ATOM   2281  CA  LYS A 298      -9.272  -9.167  -0.616  1.00 28.68           C  
ATOM   2282  C   LYS A 298     -10.181  -8.047  -0.118  1.00 28.32           C  
ATOM   2283  O   LYS A 298     -11.080  -8.275   0.689  1.00 28.03           O  
ATOM   2284  CB  LYS A 298      -9.717  -9.648  -2.000  1.00 28.79           C  
ATOM   2285  CG  LYS A 298      -8.696 -10.528  -2.706  1.00 28.69           C  
ATOM   2286  CD  LYS A 298      -9.014 -10.661  -4.183  1.00 30.01           C  
ATOM   2287  CE  LYS A 298      -8.428 -11.943  -4.764  1.00 30.96           C  
ATOM   2288  NZ  LYS A 298      -6.959 -11.850  -4.980  1.00 31.52           N  
ATOM   2289  N   LEU A 299      -9.931  -6.833  -0.598  1.00 28.02           N  
ATOM   2290  CA  LEU A 299     -10.703  -5.670  -0.185  1.00 27.65           C  
ATOM   2291  C   LEU A 299     -11.432  -5.051  -1.365  1.00 27.49           C  
ATOM   2292  O   LEU A 299     -10.884  -4.948  -2.462  1.00 27.34           O  
ATOM   2293  CB  LEU A 299      -9.793  -4.631   0.471  1.00 27.63           C  
ATOM   2294  CG  LEU A 299     -10.465  -3.347   0.966  1.00 27.82           C  
ATOM   2295  CD1 LEU A 299     -11.245  -3.606   2.249  1.00 27.67           C  
ATOM   2296  CD2 LEU A 299      -9.438  -2.244   1.169  1.00 27.76           C  
ATOM   2297  N   ALA A 300     -12.677  -4.652  -1.136  1.00 27.44           N  
ATOM   2298  CA  ALA A 300     -13.433  -3.892  -2.118  1.00 27.42           C  
ATOM   2299  C   ALA A 300     -13.937  -2.597  -1.513  1.00 27.50           C  
ATOM   2300  O   ALA A 300     -14.274  -2.547  -0.332  1.00 27.38           O  
ATOM   2301  CB  ALA A 300     -14.588  -4.708  -2.642  1.00 27.31           C  
ATOM   2302  N   ILE A 301     -13.968  -1.543  -2.320  1.00 27.78           N  
ATOM   2303  CA  ILE A 301     -14.632  -0.310  -1.928  1.00 28.14           C  
ATOM   2304  C   ILE A 301     -16.060  -0.337  -2.431  1.00 28.51           C  
ATOM   2305  O   ILE A 301     -16.307  -0.265  -3.636  1.00 28.74           O  
ATOM   2306  CB  ILE A 301     -13.911   0.944  -2.483  1.00 28.12           C  
ATOM   2307  CG1 ILE A 301     -12.456   0.996  -1.998  1.00 27.95           C  
ATOM   2308  CG2 ILE A 301     -14.664   2.218  -2.088  1.00 27.95           C  
ATOM   2309  CD1 ILE A 301     -12.293   0.905  -0.481  1.00 28.33           C  
ATOM   2310  N   ASP A 302     -16.998  -0.470  -1.508  1.00 29.00           N  
ATOM   2311  CA  ASP A 302     -18.400  -0.552  -1.862  1.00 29.88           C  
ATOM   2312  C   ASP A 302     -18.978   0.834  -2.107  1.00 30.60           C  
ATOM   2313  O   ASP A 302     -18.566   1.806  -1.477  1.00 30.59           O  
ATOM   2314  CB  ASP A 302     -19.183  -1.264  -0.764  1.00 29.52           C  
ATOM   2315  CG  ASP A 302     -20.515  -1.792  -1.248  1.00 29.57           C  
ATOM   2316  OD1 ASP A 302     -20.787  -1.726  -2.472  1.00 28.74           O  
ATOM   2317  OD2 ASP A 302     -21.290  -2.285  -0.404  1.00 29.27           O  
ATOM   2318  N   ASP A 303     -19.926   0.912  -3.038  1.00 31.76           N  
ATOM   2319  CA  ASP A 303     -20.649   2.156  -3.336  1.00 33.12           C  
ATOM   2320  C   ASP A 303     -19.721   3.319  -3.710  1.00 33.84           C  
ATOM   2321  O   ASP A 303     -19.896   4.446  -3.246  1.00 33.77           O  
ATOM   2322  CB  ASP A 303     -21.583   2.537  -2.177  1.00 33.10           C  
ATOM   2323  CG  ASP A 303     -22.684   1.505  -1.949  1.00 33.70           C  
ATOM   2324  OD1 ASP A 303     -22.924   0.665  -2.850  1.00 33.00           O  
ATOM   2325  OD2 ASP A 303     -23.307   1.534  -0.866  1.00 34.65           O  
ATOM   2326  N   PHE A 304     -18.741   3.023  -4.557  1.00 35.03           N  
ATOM   2327  CA  PHE A 304     -17.820   4.026  -5.080  1.00 36.22           C  
ATOM   2328  C   PHE A 304     -18.542   4.994  -6.023  1.00 37.25           C  
ATOM   2329  O   PHE A 304     -19.324   4.575  -6.880  1.00 37.07           O  
ATOM   2330  CB  PHE A 304     -16.671   3.332  -5.814  1.00 36.11           C  
ATOM   2331  CG  PHE A 304     -15.587   4.262  -6.280  1.00 36.18           C  
ATOM   2332  CD1 PHE A 304     -14.586   4.677  -5.408  1.00 35.93           C  
ATOM   2333  CD2 PHE A 304     -15.543   4.694  -7.604  1.00 35.98           C  
ATOM   2334  CE1 PHE A 304     -13.575   5.526  -5.840  1.00 36.04           C  
ATOM   2335  CE2 PHE A 304     -14.532   5.543  -8.043  1.00 35.89           C  
ATOM   2336  CZ  PHE A 304     -13.548   5.958  -7.161  1.00 35.84           C  
ATOM   2337  N   GLY A 305     -18.274   6.287  -5.856  1.00 38.62           N  
ATOM   2338  CA  GLY A 305     -18.918   7.319  -6.665  1.00 40.49           C  
ATOM   2339  C   GLY A 305     -20.087   7.983  -5.955  1.00 41.92           C  
ATOM   2340  O   GLY A 305     -20.589   9.020  -6.397  1.00 41.99           O  
ATOM   2341  N   ALA A 306     -20.530   7.377  -4.857  1.00 43.26           N  
ATOM   2342  CA  ALA A 306     -21.578   7.962  -4.031  1.00 44.57           C  
ATOM   2343  C   ALA A 306     -20.998   8.989  -3.060  1.00 45.51           C  
ATOM   2344  O   ALA A 306     -21.217  10.195  -3.212  1.00 45.71           O  
ATOM   2345  CB  ALA A 306     -22.330   6.875  -3.273  1.00 44.47           C  
ATOM   2346  N   GLY A 307     -20.226   8.507  -2.086  1.00 46.58           N  
ATOM   2347  CA  GLY A 307     -19.763   9.337  -0.971  1.00 47.85           C  
ATOM   2348  C   GLY A 307     -18.639  10.302  -1.313  1.00 48.70           C  
ATOM   2349  O   GLY A 307     -17.659  10.415  -0.566  1.00 48.80           O  
ATOM   2350  N   TYR A 308     -18.773  10.977  -2.457  1.00 49.47           N  
ATOM   2351  CA  TYR A 308     -18.016  12.207  -2.764  1.00 50.38           C  
ATOM   2352  C   TYR A 308     -16.489  12.019  -2.881  1.00 50.55           C  
ATOM   2353  O   TYR A 308     -15.863  12.540  -3.814  1.00 50.66           O  
ATOM   2354  CB  TYR A 308     -18.364  13.333  -1.766  1.00 50.90           C  
ATOM   2355  CG  TYR A 308     -19.846  13.408  -1.404  1.00 51.73           C  
ATOM   2356  CD1 TYR A 308     -20.819  13.615  -2.388  1.00 52.29           C  
ATOM   2357  CD2 TYR A 308     -20.268  13.272  -0.078  1.00 52.32           C  
ATOM   2358  CE1 TYR A 308     -22.175  13.678  -2.060  1.00 52.49           C  
ATOM   2359  CE2 TYR A 308     -21.623  13.335   0.259  1.00 52.43           C  
ATOM   2360  CZ  TYR A 308     -22.568  13.537  -0.737  1.00 52.20           C  
ATOM   2361  OH  TYR A 308     -23.905  13.600  -0.412  1.00 52.10           O  
ATOM   2362  N   SER A 309     -15.900  11.286  -1.936  1.00 50.62           N  
ATOM   2363  CA  SER A 309     -14.461  11.033  -1.942  1.00 50.67           C  
ATOM   2364  C   SER A 309     -14.078   9.924  -2.920  1.00 50.56           C  
ATOM   2365  O   SER A 309     -13.895   8.771  -2.523  1.00 50.64           O  
ATOM   2366  CB  SER A 309     -13.974  10.683  -0.542  1.00 50.77           C  
ATOM   2367  OG  SER A 309     -12.572  10.465  -0.538  1.00 51.12           O  
ATOM   2368  N   GLY A 310     -13.911  10.292  -4.188  1.00 50.29           N  
ATOM   2369  CA  GLY A 310     -13.753   9.318  -5.262  1.00 49.85           C  
ATOM   2370  C   GLY A 310     -12.322   8.899  -5.571  1.00 49.52           C  
ATOM   2371  O   GLY A 310     -11.673   8.224  -4.772  1.00 49.53           O  
ATOM   2372  N   LEU A 311     -11.833   9.321  -6.735  1.00 49.13           N  
ATOM   2373  CA  LEU A 311     -10.728   8.641  -7.414  1.00 48.72           C  
ATOM   2374  C   LEU A 311      -9.330   8.972  -6.849  1.00 48.44           C  
ATOM   2375  O   LEU A 311      -8.349   8.294  -7.164  1.00 48.24           O  
ATOM   2376  CB  LEU A 311     -10.792   8.921  -8.921  1.00 48.82           C  
ATOM   2377  CG  LEU A 311     -10.251   7.840  -9.856  1.00 48.81           C  
ATOM   2378  CD1 LEU A 311     -11.298   7.418 -10.871  1.00 48.63           C  
ATOM   2379  CD2 LEU A 311      -9.000   8.328 -10.544  1.00 49.11           C  
ATOM   2380  N   SER A 312      -9.253   9.994  -6.001  1.00 48.05           N  
ATOM   2381  CA  SER A 312      -7.990  10.364  -5.357  1.00 47.58           C  
ATOM   2382  C   SER A 312      -7.643   9.431  -4.189  1.00 47.11           C  
ATOM   2383  O   SER A 312      -6.508   9.426  -3.702  1.00 46.96           O  
ATOM   2384  CB  SER A 312      -8.042  11.809  -4.873  1.00 47.62           C  
ATOM   2385  OG  SER A 312      -8.971  11.957  -3.813  1.00 48.33           O  
ATOM   2386  N   LEU A 313      -8.628   8.646  -3.751  1.00 46.55           N  
ATOM   2387  CA  LEU A 313      -8.449   7.673  -2.663  1.00 46.02           C  
ATOM   2388  C   LEU A 313      -7.383   6.623  -3.001  1.00 45.47           C  
ATOM   2389  O   LEU A 313      -6.741   6.061  -2.106  1.00 45.37           O  
ATOM   2390  CB  LEU A 313      -9.786   6.984  -2.350  1.00 46.14           C  
ATOM   2391  CG  LEU A 313      -9.850   5.950  -1.219  1.00 46.38           C  
ATOM   2392  CD1 LEU A 313     -10.018   6.626   0.137  1.00 46.71           C  
ATOM   2393  CD2 LEU A 313     -10.981   4.971  -1.468  1.00 46.84           C  
ATOM   2394  N   LEU A 314      -7.188   6.382  -4.296  1.00 44.75           N  
ATOM   2395  CA  LEU A 314      -6.249   5.369  -4.771  1.00 44.11           C  
ATOM   2396  C   LEU A 314      -4.790   5.752  -4.504  1.00 43.57           C  
ATOM   2397  O   LEU A 314      -3.898   4.912  -4.579  1.00 43.52           O  
ATOM   2398  CB  LEU A 314      -6.469   5.096  -6.261  1.00 44.20           C  
ATOM   2399  CG  LEU A 314      -7.913   4.791  -6.682  1.00 44.41           C  
ATOM   2400  CD1 LEU A 314      -8.114   5.004  -8.182  1.00 44.53           C  
ATOM   2401  CD2 LEU A 314      -8.316   3.384  -6.274  1.00 44.69           C  
ATOM   2402  N   THR A 315      -4.563   7.023  -4.189  1.00 43.01           N  
ATOM   2403  CA  THR A 315      -3.248   7.497  -3.768  1.00 42.56           C  
ATOM   2404  C   THR A 315      -2.881   6.915  -2.402  1.00 41.97           C  
ATOM   2405  O   THR A 315      -1.712   6.620  -2.133  1.00 42.12           O  
ATOM   2406  CB  THR A 315      -3.210   9.046  -3.694  1.00 42.68           C  
ATOM   2407  OG1 THR A 315      -3.643   9.593  -4.944  1.00 43.14           O  
ATOM   2408  CG2 THR A 315      -1.807   9.546  -3.390  1.00 42.97           C  
ATOM   2409  N   ARG A 316      -3.889   6.734  -1.551  1.00 41.05           N  
ATOM   2410  CA  ARG A 316      -3.672   6.261  -0.186  1.00 40.14           C  
ATOM   2411  C   ARG A 316      -3.499   4.743  -0.152  1.00 39.27           C  
ATOM   2412  O   ARG A 316      -2.613   4.224   0.532  1.00 39.42           O  
ATOM   2413  CB  ARG A 316      -4.839   6.680   0.717  1.00 40.28           C  
ATOM   2414  CG  ARG A 316      -5.466   8.033   0.358  1.00 40.86           C  
ATOM   2415  CD  ARG A 316      -4.604   9.206   0.814  1.00 41.43           C  
ATOM   2416  NE  ARG A 316      -5.224  10.490   0.488  1.00 42.59           N  
ATOM   2417  CZ  ARG A 316      -4.595  11.504  -0.103  1.00 43.15           C  
ATOM   2418  NH1 ARG A 316      -3.308  11.402  -0.422  1.00 43.19           N  
ATOM   2419  NH2 ARG A 316      -5.250  12.631  -0.360  1.00 43.00           N  
ATOM   2420  N   PHE A 317      -4.349   4.043  -0.898  1.00 37.93           N  
ATOM   2421  CA  PHE A 317      -4.316   2.580  -0.975  1.00 36.44           C  
ATOM   2422  C   PHE A 317      -5.120   2.118  -2.181  1.00 35.31           C  
ATOM   2423  O   PHE A 317      -5.978   2.847  -2.674  1.00 35.25           O  
ATOM   2424  CB  PHE A 317      -4.889   1.956   0.307  1.00 36.50           C  
ATOM   2425  CG  PHE A 317      -6.379   2.125   0.456  1.00 36.22           C  
ATOM   2426  CD1 PHE A 317      -6.913   3.309   0.951  1.00 36.09           C  
ATOM   2427  CD2 PHE A 317      -7.250   1.092   0.112  1.00 36.23           C  
ATOM   2428  CE1 PHE A 317      -8.286   3.464   1.092  1.00 36.33           C  
ATOM   2429  CE2 PHE A 317      -8.623   1.243   0.247  1.00 35.96           C  
ATOM   2430  CZ  PHE A 317      -9.141   2.428   0.738  1.00 36.16           C  
ATOM   2431  N   GLN A 318      -4.857   0.903  -2.645  1.00 33.90           N  
ATOM   2432  CA  GLN A 318      -5.621   0.341  -3.755  1.00 32.65           C  
ATOM   2433  C   GLN A 318      -6.367  -0.902  -3.325  1.00 31.49           C  
ATOM   2434  O   GLN A 318      -5.762  -1.851  -2.843  1.00 31.39           O  
ATOM   2435  CB  GLN A 318      -4.713   0.018  -4.945  1.00 32.75           C  
ATOM   2436  CG  GLN A 318      -3.948   1.207  -5.491  1.00 33.06           C  
ATOM   2437  CD  GLN A 318      -2.654   1.449  -4.746  1.00 33.64           C  
ATOM   2438  OE1 GLN A 318      -1.802   0.565  -4.656  1.00 34.02           O  
ATOM   2439  NE2 GLN A 318      -2.500   2.650  -4.201  1.00 33.64           N  
ATOM   2440  N   PRO A 319      -7.696  -0.903  -3.508  1.00 30.47           N  
ATOM   2441  CA  PRO A 319      -8.501  -2.089  -3.266  1.00 29.54           C  
ATOM   2442  C   PRO A 319      -8.299  -3.123  -4.365  1.00 28.76           C  
ATOM   2443  O   PRO A 319      -7.668  -2.835  -5.384  1.00 28.57           O  
ATOM   2444  CB  PRO A 319      -9.930  -1.549  -3.318  1.00 29.48           C  
ATOM   2445  CG  PRO A 319      -9.852  -0.395  -4.228  1.00 29.81           C  
ATOM   2446  CD  PRO A 319      -8.514   0.233  -3.969  1.00 30.34           C  
ATOM   2447  N   ASP A 320      -8.821  -4.320  -4.152  1.00 27.96           N  
ATOM   2448  CA  ASP A 320      -8.847  -5.321  -5.194  1.00 27.33           C  
ATOM   2449  C   ASP A 320     -10.025  -5.063  -6.122  1.00 26.58           C  
ATOM   2450  O   ASP A 320      -9.923  -5.246  -7.333  1.00 26.60           O  
ATOM   2451  CB  ASP A 320      -8.930  -6.724  -4.589  1.00 27.36           C  
ATOM   2452  CG  ASP A 320      -7.615  -7.174  -3.985  1.00 27.70           C  
ATOM   2453  OD1 ASP A 320      -6.715  -7.569  -4.752  1.00 28.14           O  
ATOM   2454  OD2 ASP A 320      -7.479  -7.137  -2.742  1.00 28.76           O  
ATOM   2455  N   LYS A 321     -11.126  -4.592  -5.547  1.00 25.74           N  
ATOM   2456  CA  LYS A 321     -12.355  -4.376  -6.296  1.00 25.08           C  
ATOM   2457  C   LYS A 321     -12.955  -2.994  -6.012  1.00 24.67           C  
ATOM   2458  O   LYS A 321     -12.866  -2.480  -4.894  1.00 24.59           O  
ATOM   2459  CB  LYS A 321     -13.367  -5.473  -5.964  1.00 25.02           C  
ATOM   2460  CG  LYS A 321     -14.558  -5.551  -6.902  1.00 24.97           C  
ATOM   2461  CD  LYS A 321     -15.399  -6.798  -6.637  1.00 25.24           C  
ATOM   2462  CE  LYS A 321     -14.702  -8.060  -7.136  1.00 26.25           C  
ATOM   2463  NZ  LYS A 321     -15.654  -9.204  -7.309  1.00 27.68           N  
ATOM   2464  N   ILE A 322     -13.544  -2.391  -7.037  1.00 24.03           N  
ATOM   2465  CA  ILE A 322     -14.329  -1.179  -6.864  1.00 23.64           C  
ATOM   2466  C   ILE A 322     -15.745  -1.393  -7.396  1.00 23.51           C  
ATOM   2467  O   ILE A 322     -15.930  -1.821  -8.534  1.00 23.64           O  
ATOM   2468  CB  ILE A 322     -13.659   0.035  -7.555  1.00 23.55           C  
ATOM   2469  CG1 ILE A 322     -12.603   0.645  -6.630  1.00 23.46           C  
ATOM   2470  CG2 ILE A 322     -14.693   1.083  -7.945  1.00 23.46           C  
ATOM   2471  CD1 ILE A 322     -11.877   1.837  -7.216  1.00 23.57           C  
ATOM   2472  N   LYS A 323     -16.738  -1.142  -6.549  1.00 23.27           N  
ATOM   2473  CA  LYS A 323     -18.135  -1.308  -6.945  1.00 23.19           C  
ATOM   2474  C   LYS A 323     -18.785   0.033  -7.225  1.00 23.10           C  
ATOM   2475  O   LYS A 323     -19.052   0.812  -6.307  1.00 23.03           O  
ATOM   2476  CB  LYS A 323     -18.924  -2.069  -5.875  1.00 23.18           C  
ATOM   2477  CG  LYS A 323     -18.315  -3.415  -5.497  1.00 22.94           C  
ATOM   2478  CD  LYS A 323     -19.138  -4.117  -4.438  1.00 22.18           C  
ATOM   2479  CE  LYS A 323     -20.165  -5.031  -5.059  1.00 21.60           C  
ATOM   2480  NZ  LYS A 323     -21.200  -5.441  -4.075  1.00 20.88           N  
ATOM   2481  N   VAL A 324     -19.022   0.301  -8.504  1.00 23.15           N  
ATOM   2482  CA  VAL A 324     -19.665   1.533  -8.939  1.00 23.35           C  
ATOM   2483  C   VAL A 324     -21.081   1.645  -8.352  1.00 23.66           C  
ATOM   2484  O   VAL A 324     -21.884   0.717  -8.466  1.00 23.22           O  
ATOM   2485  CB  VAL A 324     -19.717   1.614 -10.485  1.00 23.23           C  
ATOM   2486  CG1 VAL A 324     -20.533   2.805 -10.936  1.00 23.22           C  
ATOM   2487  CG2 VAL A 324     -18.311   1.680 -11.058  1.00 22.98           C  
ATOM   2488  N   ASP A 325     -21.357   2.776  -7.701  1.00 24.13           N  
ATOM   2489  CA  ASP A 325     -22.635   3.001  -7.023  1.00 24.74           C  
ATOM   2490  C   ASP A 325     -23.798   3.039  -8.008  1.00 24.94           C  
ATOM   2491  O   ASP A 325     -23.635   3.448  -9.159  1.00 24.84           O  
ATOM   2492  CB  ASP A 325     -22.589   4.304  -6.222  1.00 24.91           C  
ATOM   2493  CG  ASP A 325     -23.818   4.500  -5.354  1.00 25.96           C  
ATOM   2494  OD1 ASP A 325     -23.883   3.894  -4.255  1.00 27.25           O  
ATOM   2495  OD2 ASP A 325     -24.714   5.271  -5.763  1.00 26.64           O  
ATOM   2496  N   ALA A 326     -24.974   2.626  -7.537  1.00 25.31           N  
ATOM   2497  CA  ALA A 326     -26.172   2.528  -8.373  1.00 25.61           C  
ATOM   2498  C   ALA A 326     -26.596   3.865  -8.996  1.00 25.90           C  
ATOM   2499  O   ALA A 326     -27.215   3.886 -10.065  1.00 25.96           O  
ATOM   2500  CB  ALA A 326     -27.316   1.924  -7.582  1.00 25.46           C  
ATOM   2501  N   GLU A 327     -26.255   4.972  -8.334  1.00 26.40           N  
ATOM   2502  CA  GLU A 327     -26.609   6.311  -8.830  1.00 26.52           C  
ATOM   2503  C   GLU A 327     -25.909   6.634 -10.149  1.00 26.41           C  
ATOM   2504  O   GLU A 327     -26.478   7.298 -11.014  1.00 26.55           O  
ATOM   2505  CB  GLU A 327     -26.323   7.393  -7.765  1.00 26.65           C  
ATOM   2506  CG  GLU A 327     -26.424   8.875  -8.261  1.00 27.62           C  
ATOM   2507  CD  GLU A 327     -27.757   9.213  -8.982  1.00 30.14           C  
ATOM   2508  OE1 GLU A 327     -28.756   8.472  -8.814  1.00 31.45           O  
ATOM   2509  OE2 GLU A 327     -27.793  10.229  -9.719  1.00 30.42           O  
ATOM   2510  N   LEU A 328     -24.692   6.128 -10.312  1.00 26.31           N  
ATOM   2511  CA  LEU A 328     -23.963   6.276 -11.567  1.00 26.11           C  
ATOM   2512  C   LEU A 328     -24.506   5.344 -12.653  1.00 26.16           C  
ATOM   2513  O   LEU A 328     -24.249   5.546 -13.842  1.00 26.21           O  
ATOM   2514  CB  LEU A 328     -22.471   6.029 -11.353  1.00 26.11           C  
ATOM   2515  CG  LEU A 328     -21.713   7.065 -10.520  1.00 26.06           C  
ATOM   2516  CD1 LEU A 328     -20.410   6.487 -10.016  1.00 26.13           C  
ATOM   2517  CD2 LEU A 328     -21.460   8.328 -11.328  1.00 26.23           C  
ATOM   2518  N   VAL A 329     -25.265   4.332 -12.241  1.00 25.98           N  
ATOM   2519  CA  VAL A 329     -25.828   3.370 -13.182  1.00 25.90           C  
ATOM   2520  C   VAL A 329     -27.226   3.785 -13.647  1.00 25.85           C  
ATOM   2521  O   VAL A 329     -27.543   3.690 -14.835  1.00 25.76           O  
ATOM   2522  CB  VAL A 329     -25.852   1.940 -12.588  1.00 25.99           C  
ATOM   2523  CG1 VAL A 329     -26.655   0.994 -13.475  1.00 25.72           C  
ATOM   2524  CG2 VAL A 329     -24.434   1.424 -12.409  1.00 25.78           C  
ATOM   2525  N   ARG A 330     -28.050   4.254 -12.708  1.00 25.92           N  
ATOM   2526  CA  ARG A 330     -29.382   4.776 -13.038  1.00 25.93           C  
ATOM   2527  C   ARG A 330     -29.305   5.744 -14.191  1.00 25.72           C  
ATOM   2528  O   ARG A 330     -28.638   6.777 -14.092  1.00 25.75           O  
ATOM   2529  CB  ARG A 330     -30.000   5.496 -11.840  1.00 26.01           C  
ATOM   2530  CG  ARG A 330     -30.571   4.595 -10.791  1.00 26.76           C  
ATOM   2531  CD  ARG A 330     -31.695   3.706 -11.320  1.00 27.06           C  
ATOM   2532  NE  ARG A 330     -31.842   2.540 -10.459  1.00 27.80           N  
ATOM   2533  CZ  ARG A 330     -31.156   1.412 -10.608  1.00 27.72           C  
ATOM   2534  NH1 ARG A 330     -30.316   1.270 -11.626  1.00 27.23           N  
ATOM   2535  NH2 ARG A 330     -31.323   0.418  -9.751  1.00 27.99           N  
ATOM   2536  N   ASP A 331     -29.977   5.401 -15.290  1.00 25.56           N  
ATOM   2537  CA  ASP A 331     -30.121   6.301 -16.438  1.00 25.48           C  
ATOM   2538  C   ASP A 331     -28.783   6.694 -17.044  1.00 24.85           C  
ATOM   2539  O   ASP A 331     -28.630   7.805 -17.545  1.00 25.03           O  
ATOM   2540  CB  ASP A 331     -30.910   7.566 -16.047  1.00 25.83           C  
ATOM   2541  CG  ASP A 331     -32.339   7.264 -15.630  1.00 27.26           C  
ATOM   2542  OD1 ASP A 331     -32.753   6.077 -15.686  1.00 27.94           O  
ATOM   2543  OD2 ASP A 331     -33.053   8.219 -15.246  1.00 29.49           O  
ATOM   2544  N   ILE A 332     -27.814   5.785 -16.988  1.00 24.33           N  
ATOM   2545  CA  ILE A 332     -26.513   6.014 -17.608  1.00 23.84           C  
ATOM   2546  C   ILE A 332     -26.622   5.998 -19.139  1.00 23.80           C  
ATOM   2547  O   ILE A 332     -25.723   6.450 -19.838  1.00 23.83           O  
ATOM   2548  CB  ILE A 332     -25.456   4.981 -17.134  1.00 23.71           C  
ATOM   2549  CG1 ILE A 332     -24.043   5.524 -17.358  1.00 23.75           C  
ATOM   2550  CG2 ILE A 332     -25.663   3.625 -17.818  1.00 23.26           C  
ATOM   2551  CD1 ILE A 332     -22.952   4.503 -17.177  1.00 23.99           C  
ATOM   2552  N   HIS A 333     -27.744   5.498 -19.644  1.00 23.66           N  
ATOM   2553  CA  HIS A 333     -27.990   5.466 -21.080  1.00 23.58           C  
ATOM   2554  C   HIS A 333     -28.414   6.828 -21.647  1.00 23.20           C  
ATOM   2555  O   HIS A 333     -28.316   7.061 -22.851  1.00 23.06           O  
ATOM   2556  CB  HIS A 333     -29.013   4.370 -21.442  1.00 23.84           C  
ATOM   2557  CG  HIS A 333     -30.324   4.486 -20.722  1.00 24.24           C  
ATOM   2558  ND1 HIS A 333     -30.442   4.331 -19.356  1.00 25.02           N  
ATOM   2559  CD2 HIS A 333     -31.581   4.681 -21.187  1.00 24.96           C  
ATOM   2560  CE1 HIS A 333     -31.712   4.460 -19.008  1.00 25.42           C  
ATOM   2561  NE2 HIS A 333     -32.423   4.673 -20.101  1.00 25.71           N  
ATOM   2562  N   ILE A 334     -28.868   7.726 -20.774  1.00 22.91           N  
ATOM   2563  CA  ILE A 334     -29.311   9.058 -21.205  1.00 22.56           C  
ATOM   2564  C   ILE A 334     -28.471  10.192 -20.607  1.00 22.38           C  
ATOM   2565  O   ILE A 334     -28.694  11.367 -20.915  1.00 22.53           O  
ATOM   2566  CB  ILE A 334     -30.820   9.301 -20.898  1.00 22.51           C  
ATOM   2567  CG1 ILE A 334     -31.082   9.249 -19.391  1.00 22.56           C  
ATOM   2568  CG2 ILE A 334     -31.688   8.292 -21.639  1.00 22.06           C  
ATOM   2569  CD1 ILE A 334     -32.504   9.613 -18.996  1.00 22.77           C  
ATOM   2570  N   SER A 335     -27.501   9.837 -19.764  1.00 22.02           N  
ATOM   2571  CA  SER A 335     -26.647  10.835 -19.108  1.00 21.61           C  
ATOM   2572  C   SER A 335     -25.201  10.744 -19.573  1.00 21.28           C  
ATOM   2573  O   SER A 335     -24.520   9.744 -19.327  1.00 21.40           O  
ATOM   2574  CB  SER A 335     -26.713  10.685 -17.584  1.00 21.65           C  
ATOM   2575  OG  SER A 335     -25.861  11.625 -16.946  1.00 21.55           O  
ATOM   2576  N   GLY A 336     -24.733  11.794 -20.234  1.00 20.82           N  
ATOM   2577  CA  GLY A 336     -23.344  11.860 -20.682  1.00 20.40           C  
ATOM   2578  C   GLY A 336     -22.398  12.032 -19.518  1.00 20.15           C  
ATOM   2579  O   GLY A 336     -21.314  11.455 -19.499  1.00 19.89           O  
ATOM   2580  N   THR A 337     -22.817  12.847 -18.550  1.00 20.11           N  
ATOM   2581  CA  THR A 337     -22.118  12.993 -17.277  1.00 20.29           C  
ATOM   2582  C   THR A 337     -21.763  11.632 -16.678  1.00 20.17           C  
ATOM   2583  O   THR A 337     -20.596  11.345 -16.417  1.00 19.96           O  
ATOM   2584  CB  THR A 337     -22.976  13.794 -16.259  1.00 20.25           C  
ATOM   2585  OG1 THR A 337     -23.166  15.128 -16.739  1.00 20.73           O  
ATOM   2586  CG2 THR A 337     -22.299  13.851 -14.905  1.00 20.78           C  
ATOM   2587  N   LYS A 338     -22.774  10.791 -16.494  1.00 20.34           N  
ATOM   2588  CA  LYS A 338     -22.592   9.498 -15.849  1.00 20.50           C  
ATOM   2589  C   LYS A 338     -21.749   8.547 -16.698  1.00 20.59           C  
ATOM   2590  O   LYS A 338     -20.906   7.825 -16.171  1.00 20.80           O  
ATOM   2591  CB  LYS A 338     -23.943   8.873 -15.514  1.00 20.34           C  
ATOM   2592  CG  LYS A 338     -24.737   9.661 -14.489  1.00 20.79           C  
ATOM   2593  CD  LYS A 338     -26.059   8.989 -14.175  1.00 22.11           C  
ATOM   2594  CE  LYS A 338     -26.927   9.873 -13.298  1.00 22.15           C  
ATOM   2595  NZ  LYS A 338     -28.107   9.136 -12.779  1.00 22.38           N  
ATOM   2596  N   GLN A 339     -21.971   8.569 -18.012  1.00 20.61           N  
ATOM   2597  CA  GLN A 339     -21.169   7.789 -18.955  1.00 20.58           C  
ATOM   2598  C   GLN A 339     -19.688   8.122 -18.838  1.00 20.57           C  
ATOM   2599  O   GLN A 339     -18.849   7.225 -18.720  1.00 20.33           O  
ATOM   2600  CB  GLN A 339     -21.631   8.049 -20.383  1.00 20.58           C  
ATOM   2601  CG  GLN A 339     -22.829   7.253 -20.795  1.00 21.40           C  
ATOM   2602  CD  GLN A 339     -23.462   7.773 -22.076  1.00 22.70           C  
ATOM   2603  OE1 GLN A 339     -22.783   8.353 -22.932  1.00 22.97           O  
ATOM   2604  NE2 GLN A 339     -24.772   7.568 -22.215  1.00 22.16           N  
ATOM   2605  N   ALA A 340     -19.377   9.418 -18.870  1.00 20.55           N  
ATOM   2606  CA  ALA A 340     -17.996   9.892 -18.816  1.00 20.60           C  
ATOM   2607  C   ALA A 340     -17.302   9.461 -17.533  1.00 20.78           C  
ATOM   2608  O   ALA A 340     -16.206   8.891 -17.574  1.00 20.81           O  
ATOM   2609  CB  ALA A 340     -17.948  11.397 -18.961  1.00 20.48           C  
ATOM   2610  N   ILE A 341     -17.953   9.721 -16.397  1.00 20.98           N  
ATOM   2611  CA  ILE A 341     -17.414   9.352 -15.086  1.00 21.29           C  
ATOM   2612  C   ILE A 341     -17.175   7.848 -14.976  1.00 21.51           C  
ATOM   2613  O   ILE A 341     -16.058   7.411 -14.676  1.00 21.68           O  
ATOM   2614  CB  ILE A 341     -18.339   9.813 -13.942  1.00 21.22           C  
ATOM   2615  CG1 ILE A 341     -18.401  11.339 -13.895  1.00 21.47           C  
ATOM   2616  CG2 ILE A 341     -17.850   9.277 -12.610  1.00 21.44           C  
ATOM   2617  CD1 ILE A 341     -19.615  11.874 -13.177  1.00 22.21           C  
ATOM   2618  N   VAL A 342     -18.215   7.061 -15.248  1.00 21.58           N  
ATOM   2619  CA  VAL A 342     -18.109   5.606 -15.192  1.00 21.88           C  
ATOM   2620  C   VAL A 342     -16.981   5.084 -16.091  1.00 22.23           C  
ATOM   2621  O   VAL A 342     -16.157   4.281 -15.653  1.00 22.28           O  
ATOM   2622  CB  VAL A 342     -19.452   4.913 -15.550  1.00 21.75           C  
ATOM   2623  CG1 VAL A 342     -19.233   3.450 -15.875  1.00 21.68           C  
ATOM   2624  CG2 VAL A 342     -20.435   5.056 -14.409  1.00 21.63           C  
ATOM   2625  N   ALA A 343     -16.922   5.583 -17.327  1.00 22.55           N  
ATOM   2626  CA  ALA A 343     -15.880   5.178 -18.273  1.00 22.91           C  
ATOM   2627  C   ALA A 343     -14.476   5.533 -17.775  1.00 23.26           C  
ATOM   2628  O   ALA A 343     -13.507   4.845 -18.088  1.00 23.33           O  
ATOM   2629  CB  ALA A 343     -16.131   5.791 -19.645  1.00 22.89           C  
ATOM   2630  N   SER A 344     -14.377   6.598 -16.989  1.00 23.72           N  
ATOM   2631  CA  SER A 344     -13.099   6.995 -16.413  1.00 24.32           C  
ATOM   2632  C   SER A 344     -12.690   6.154 -15.195  1.00 24.33           C  
ATOM   2633  O   SER A 344     -11.502   5.989 -14.927  1.00 24.26           O  
ATOM   2634  CB  SER A 344     -13.097   8.482 -16.071  1.00 24.58           C  
ATOM   2635  OG  SER A 344     -12.761   9.249 -17.218  1.00 25.75           O  
ATOM   2636  N   VAL A 345     -13.673   5.627 -14.464  1.00 24.25           N  
ATOM   2637  CA  VAL A 345     -13.390   4.653 -13.404  1.00 24.23           C  
ATOM   2638  C   VAL A 345     -12.903   3.333 -14.016  1.00 24.29           C  
ATOM   2639  O   VAL A 345     -11.933   2.732 -13.532  1.00 24.01           O  
ATOM   2640  CB  VAL A 345     -14.629   4.399 -12.501  1.00 24.23           C  
ATOM   2641  CG1 VAL A 345     -14.284   3.431 -11.376  1.00 24.02           C  
ATOM   2642  CG2 VAL A 345     -15.140   5.706 -11.926  1.00 24.54           C  
ATOM   2643  N   VAL A 346     -13.565   2.911 -15.097  1.00 24.33           N  
ATOM   2644  CA  VAL A 346     -13.164   1.726 -15.858  1.00 24.49           C  
ATOM   2645  C   VAL A 346     -11.706   1.807 -16.281  1.00 24.74           C  
ATOM   2646  O   VAL A 346     -10.899   0.952 -15.918  1.00 24.79           O  
ATOM   2647  CB  VAL A 346     -14.033   1.552 -17.125  1.00 24.56           C  
ATOM   2648  CG1 VAL A 346     -13.507   0.404 -17.997  1.00 24.60           C  
ATOM   2649  CG2 VAL A 346     -15.472   1.314 -16.749  1.00 24.34           C  
ATOM   2650  N   ARG A 347     -11.373   2.856 -17.029  1.00 25.15           N  
ATOM   2651  CA  ARG A 347     -10.052   2.992 -17.638  1.00 25.63           C  
ATOM   2652  C   ARG A 347      -8.948   3.126 -16.585  1.00 25.49           C  
ATOM   2653  O   ARG A 347      -7.857   2.586 -16.751  1.00 25.46           O  
ATOM   2654  CB  ARG A 347     -10.028   4.186 -18.601  1.00 25.74           C  
ATOM   2655  CG  ARG A 347      -9.157   3.981 -19.839  1.00 27.38           C  
ATOM   2656  CD  ARG A 347      -9.749   2.925 -20.782  1.00 29.90           C  
ATOM   2657  NE  ARG A 347      -9.091   2.922 -22.094  1.00 31.28           N  
ATOM   2658  CZ  ARG A 347      -9.657   3.347 -23.225  1.00 31.73           C  
ATOM   2659  NH1 ARG A 347     -10.904   3.808 -23.222  1.00 31.56           N  
ATOM   2660  NH2 ARG A 347      -8.977   3.307 -24.363  1.00 31.91           N  
ATOM   2661  N   CYS A 348      -9.251   3.828 -15.495  1.00 25.65           N  
ATOM   2662  CA  CYS A 348      -8.312   3.972 -14.379  1.00 25.64           C  
ATOM   2663  C   CYS A 348      -8.058   2.640 -13.670  1.00 25.65           C  
ATOM   2664  O   CYS A 348      -6.915   2.300 -13.360  1.00 25.65           O  
ATOM   2665  CB  CYS A 348      -8.820   5.004 -13.377  1.00 25.52           C  
ATOM   2666  SG  CYS A 348      -7.755   5.230 -11.956  1.00 26.04           S  
ATOM   2667  N   CYS A 349      -9.127   1.886 -13.434  1.00 25.61           N  
ATOM   2668  CA  CYS A 349      -9.026   0.601 -12.757  1.00 25.48           C  
ATOM   2669  C   CYS A 349      -8.362  -0.469 -13.623  1.00 25.23           C  
ATOM   2670  O   CYS A 349      -7.720  -1.380 -13.104  1.00 25.42           O  
ATOM   2671  CB  CYS A 349     -10.397   0.131 -12.307  1.00 25.50           C  
ATOM   2672  SG  CYS A 349     -11.080   1.065 -10.936  1.00 26.70           S  
ATOM   2673  N   GLU A 350      -8.522  -0.357 -14.938  1.00 24.87           N  
ATOM   2674  CA  GLU A 350      -7.876  -1.276 -15.870  1.00 24.68           C  
ATOM   2675  C   GLU A 350      -6.348  -1.142 -15.820  1.00 24.35           C  
ATOM   2676  O   GLU A 350      -5.629  -2.142 -15.822  1.00 24.38           O  
ATOM   2677  CB  GLU A 350      -8.389  -1.044 -17.295  1.00 24.81           C  
ATOM   2678  CG  GLU A 350      -7.833  -2.025 -18.333  1.00 26.29           C  
ATOM   2679  CD  GLU A 350      -8.713  -2.133 -19.574  1.00 28.30           C  
ATOM   2680  OE1 GLU A 350      -9.204  -1.086 -20.061  1.00 29.51           O  
ATOM   2681  OE2 GLU A 350      -8.913  -3.267 -20.062  1.00 28.47           O  
ATOM   2682  N   ASP A 351      -5.864   0.095 -15.758  1.00 23.94           N  
ATOM   2683  CA  ASP A 351      -4.429   0.362 -15.677  1.00 23.68           C  
ATOM   2684  C   ASP A 351      -3.870  -0.005 -14.305  1.00 23.54           C  
ATOM   2685  O   ASP A 351      -2.698  -0.371 -14.179  1.00 23.61           O  
ATOM   2686  CB  ASP A 351      -4.137   1.834 -15.982  1.00 23.57           C  
ATOM   2687  CG  ASP A 351      -4.610   2.248 -17.361  1.00 23.65           C  
ATOM   2688  OD1 ASP A 351      -4.546   1.412 -18.289  1.00 23.59           O  
ATOM   2689  OD2 ASP A 351      -5.038   3.414 -17.518  1.00 22.80           O  
ATOM   2690  N   LEU A 352      -4.713   0.095 -13.280  1.00 23.14           N  
ATOM   2691  CA  LEU A 352      -4.303  -0.217 -11.917  1.00 22.69           C  
ATOM   2692  C   LEU A 352      -4.531  -1.684 -11.568  1.00 22.45           C  
ATOM   2693  O   LEU A 352      -4.120  -2.150 -10.507  1.00 22.45           O  
ATOM   2694  CB  LEU A 352      -5.035   0.681 -10.925  1.00 22.65           C  
ATOM   2695  CG  LEU A 352      -4.676   2.165 -11.002  1.00 22.81           C  
ATOM   2696  CD1 LEU A 352      -5.454   2.965  -9.969  1.00 22.22           C  
ATOM   2697  CD2 LEU A 352      -3.186   2.362 -10.829  1.00 22.73           C  
ATOM   2698  N   GLY A 353      -5.176  -2.412 -12.471  1.00 22.20           N  
ATOM   2699  CA  GLY A 353      -5.474  -3.819 -12.241  1.00 21.93           C  
ATOM   2700  C   GLY A 353      -6.518  -4.012 -11.160  1.00 21.68           C  
ATOM   2701  O   GLY A 353      -6.470  -4.981 -10.408  1.00 21.45           O  
ATOM   2702  N   ILE A 354      -7.454  -3.071 -11.076  1.00 21.51           N  
ATOM   2703  CA  ILE A 354      -8.545  -3.145 -10.110  1.00 21.27           C  
ATOM   2704  C   ILE A 354      -9.822  -3.652 -10.782  1.00 21.12           C  
ATOM   2705  O   ILE A 354     -10.197  -3.189 -11.856  1.00 21.01           O  
ATOM   2706  CB  ILE A 354      -8.809  -1.763  -9.442  1.00 21.27           C  
ATOM   2707  CG1 ILE A 354      -7.578  -1.307  -8.653  1.00 21.19           C  
ATOM   2708  CG2 ILE A 354     -10.038  -1.820  -8.540  1.00 20.93           C  
ATOM   2709  CD1 ILE A 354      -7.710   0.076  -8.051  1.00 21.11           C  
ATOM   2710  N   THR A 355     -10.464  -4.626 -10.153  1.00 21.03           N  
ATOM   2711  CA  THR A 355     -11.742  -5.140 -10.627  1.00 20.98           C  
ATOM   2712  C   THR A 355     -12.846  -4.081 -10.498  1.00 20.66           C  
ATOM   2713  O   THR A 355     -12.969  -3.425  -9.462  1.00 20.74           O  
ATOM   2714  CB  THR A 355     -12.145  -6.398  -9.838  1.00 21.11           C  
ATOM   2715  OG1 THR A 355     -11.135  -7.404  -9.995  1.00 21.32           O  
ATOM   2716  CG2 THR A 355     -13.457  -6.934 -10.331  1.00 21.14           C  
ATOM   2717  N   VAL A 356     -13.627  -3.903 -11.564  1.00 20.18           N  
ATOM   2718  CA  VAL A 356     -14.780  -2.994 -11.536  1.00 19.83           C  
ATOM   2719  C   VAL A 356     -16.095  -3.748 -11.651  1.00 19.31           C  
ATOM   2720  O   VAL A 356     -16.305  -4.503 -12.597  1.00 19.27           O  
ATOM   2721  CB  VAL A 356     -14.730  -1.962 -12.679  1.00 20.01           C  
ATOM   2722  CG1 VAL A 356     -15.629  -0.775 -12.358  1.00 20.01           C  
ATOM   2723  CG2 VAL A 356     -13.312  -1.509 -12.929  1.00 19.88           C  
ATOM   2724  N   VAL A 357     -16.983  -3.522 -10.690  1.00 18.96           N  
ATOM   2725  CA  VAL A 357     -18.350  -4.033 -10.759  1.00 18.61           C  
ATOM   2726  C   VAL A 357     -19.339  -2.872 -10.821  1.00 18.68           C  
ATOM   2727  O   VAL A 357     -19.197  -1.889 -10.095  1.00 18.63           O  
ATOM   2728  CB  VAL A 357     -18.687  -4.922  -9.536  1.00 18.60           C  
ATOM   2729  CG1 VAL A 357     -20.119  -5.449  -9.627  1.00 17.98           C  
ATOM   2730  CG2 VAL A 357     -17.701  -6.070  -9.423  1.00 17.96           C  
ATOM   2731  N   ALA A 358     -20.326  -2.978 -11.708  1.00 18.75           N  
ATOM   2732  CA  ALA A 358     -21.433  -2.022 -11.740  1.00 18.80           C  
ATOM   2733  C   ALA A 358     -22.610  -2.555 -10.944  1.00 18.96           C  
ATOM   2734  O   ALA A 358     -22.982  -3.719 -11.072  1.00 18.99           O  
ATOM   2735  CB  ALA A 358     -21.846  -1.723 -13.177  1.00 18.72           C  
ATOM   2736  N   GLU A 359     -23.193  -1.696 -10.120  1.00 19.39           N  
ATOM   2737  CA  GLU A 359     -24.218  -2.111  -9.170  1.00 19.49           C  
ATOM   2738  C   GLU A 359     -25.580  -1.602  -9.561  1.00 19.55           C  
ATOM   2739  O   GLU A 359     -25.697  -0.597 -10.253  1.00 19.51           O  
ATOM   2740  CB  GLU A 359     -23.891  -1.578  -7.796  1.00 19.54           C  
ATOM   2741  CG  GLU A 359     -23.320  -2.573  -6.857  1.00 20.08           C  
ATOM   2742  CD  GLU A 359     -23.126  -1.986  -5.500  1.00 19.82           C  
ATOM   2743  OE1 GLU A 359     -23.812  -2.428  -4.553  1.00 21.17           O  
ATOM   2744  OE2 GLU A 359     -22.327  -1.039  -5.379  1.00 19.60           O  
ATOM   2745  N   GLY A 360     -26.617  -2.279  -9.073  1.00 19.72           N  
ATOM   2746  CA  GLY A 360     -27.989  -1.829  -9.252  1.00 19.61           C  
ATOM   2747  C   GLY A 360     -28.434  -1.821 -10.700  1.00 19.76           C  
ATOM   2748  O   GLY A 360     -29.292  -1.028 -11.085  1.00 19.79           O  
ATOM   2749  N   VAL A 361     -27.847  -2.704 -11.507  1.00 19.83           N  
ATOM   2750  CA  VAL A 361     -28.229  -2.838 -12.918  1.00 19.98           C  
ATOM   2751  C   VAL A 361     -29.600  -3.511 -13.057  1.00 20.21           C  
ATOM   2752  O   VAL A 361     -29.767  -4.678 -12.714  1.00 20.00           O  
ATOM   2753  CB  VAL A 361     -27.178  -3.637 -13.721  1.00 19.92           C  
ATOM   2754  CG1 VAL A 361     -27.531  -3.637 -15.205  1.00 19.79           C  
ATOM   2755  CG2 VAL A 361     -25.786  -3.061 -13.500  1.00 19.64           C  
ATOM   2756  N   GLU A 362     -30.571  -2.763 -13.569  1.00 20.66           N  
ATOM   2757  CA  GLU A 362     -31.961  -3.218 -13.591  1.00 21.18           C  
ATOM   2758  C   GLU A 362     -32.512  -3.409 -15.002  1.00 21.34           C  
ATOM   2759  O   GLU A 362     -33.499  -4.118 -15.192  1.00 21.66           O  
ATOM   2760  CB  GLU A 362     -32.852  -2.244 -12.826  1.00 21.13           C  
ATOM   2761  CG  GLU A 362     -32.702  -2.304 -11.319  1.00 21.69           C  
ATOM   2762  CD  GLU A 362     -33.556  -1.265 -10.615  1.00 22.51           C  
ATOM   2763  OE1 GLU A 362     -33.985  -0.295 -11.282  1.00 23.23           O  
ATOM   2764  OE2 GLU A 362     -33.789  -1.408  -9.395  1.00 22.47           O  
ATOM   2765  N   THR A 363     -31.899  -2.750 -15.983  1.00 21.56           N  
ATOM   2766  CA  THR A 363     -32.434  -2.748 -17.347  1.00 22.01           C  
ATOM   2767  C   THR A 363     -31.395  -3.134 -18.392  1.00 22.21           C  
ATOM   2768  O   THR A 363     -30.189  -2.917 -18.205  1.00 22.14           O  
ATOM   2769  CB  THR A 363     -33.027  -1.371 -17.734  1.00 22.14           C  
ATOM   2770  OG1 THR A 363     -31.977  -0.395 -17.800  1.00 22.82           O  
ATOM   2771  CG2 THR A 363     -34.089  -0.922 -16.723  1.00 21.95           C  
ATOM   2772  N   LEU A 364     -31.876  -3.693 -19.501  1.00 22.53           N  
ATOM   2773  CA  LEU A 364     -31.038  -3.967 -20.664  1.00 22.76           C  
ATOM   2774  C   LEU A 364     -30.314  -2.709 -21.122  1.00 22.80           C  
ATOM   2775  O   LEU A 364     -29.122  -2.745 -21.425  1.00 22.59           O  
ATOM   2776  CB  LEU A 364     -31.883  -4.526 -21.813  1.00 22.86           C  
ATOM   2777  CG  LEU A 364     -32.074  -6.041 -21.907  1.00 23.16           C  
ATOM   2778  CD1 LEU A 364     -32.975  -6.373 -23.082  1.00 23.02           C  
ATOM   2779  CD2 LEU A 364     -30.730  -6.751 -22.049  1.00 23.42           C  
ATOM   2780  N   GLU A 365     -31.042  -1.594 -21.153  1.00 23.03           N  
ATOM   2781  CA  GLU A 365     -30.470  -0.306 -21.534  1.00 23.51           C  
ATOM   2782  C   GLU A 365     -29.228   0.009 -20.700  1.00 23.67           C  
ATOM   2783  O   GLU A 365     -28.189   0.395 -21.243  1.00 23.65           O  
ATOM   2784  CB  GLU A 365     -31.508   0.813 -21.391  1.00 23.48           C  
ATOM   2785  CG  GLU A 365     -32.647   0.755 -22.410  1.00 24.59           C  
ATOM   2786  CD  GLU A 365     -33.617  -0.391 -22.149  1.00 26.05           C  
ATOM   2787  OE1 GLU A 365     -33.939  -0.642 -20.965  1.00 27.20           O  
ATOM   2788  OE2 GLU A 365     -34.052  -1.043 -23.126  1.00 25.52           O  
ATOM   2789  N   GLU A 366     -29.338  -0.188 -19.383  1.00 23.87           N  
ATOM   2790  CA  GLU A 366     -28.219   0.024 -18.469  1.00 23.91           C  
ATOM   2791  C   GLU A 366     -27.043  -0.905 -18.764  1.00 23.92           C  
ATOM   2792  O   GLU A 366     -25.904  -0.452 -18.865  1.00 23.93           O  
ATOM   2793  CB  GLU A 366     -28.670  -0.129 -17.013  1.00 24.11           C  
ATOM   2794  CG  GLU A 366     -29.319   1.120 -16.433  1.00 24.46           C  
ATOM   2795  CD  GLU A 366     -30.264   0.811 -15.298  1.00 25.00           C  
ATOM   2796  OE1 GLU A 366     -30.273  -0.346 -14.833  1.00 25.98           O  
ATOM   2797  OE2 GLU A 366     -31.005   1.723 -14.870  1.00 25.33           O  
ATOM   2798  N   TRP A 367     -27.323  -2.200 -18.923  1.00 23.91           N  
ATOM   2799  CA  TRP A 367     -26.268  -3.176 -19.197  1.00 24.08           C  
ATOM   2800  C   TRP A 367     -25.487  -2.855 -20.480  1.00 24.34           C  
ATOM   2801  O   TRP A 367     -24.259  -2.932 -20.498  1.00 24.56           O  
ATOM   2802  CB  TRP A 367     -26.826  -4.607 -19.254  1.00 24.00           C  
ATOM   2803  CG  TRP A 367     -25.785  -5.630 -19.665  1.00 23.88           C  
ATOM   2804  CD1 TRP A 367     -24.719  -6.054 -18.927  1.00 23.74           C  
ATOM   2805  CD2 TRP A 367     -25.698  -6.314 -20.925  1.00 23.68           C  
ATOM   2806  NE1 TRP A 367     -23.980  -6.971 -19.639  1.00 23.82           N  
ATOM   2807  CE2 TRP A 367     -24.557  -7.149 -20.869  1.00 23.82           C  
ATOM   2808  CE3 TRP A 367     -26.475  -6.310 -22.091  1.00 24.00           C  
ATOM   2809  CZ2 TRP A 367     -24.173  -7.972 -21.937  1.00 23.72           C  
ATOM   2810  CZ3 TRP A 367     -26.092  -7.130 -23.154  1.00 24.13           C  
ATOM   2811  CH2 TRP A 367     -24.950  -7.948 -23.066  1.00 23.94           C  
ATOM   2812  N   CYS A 368     -26.206  -2.482 -21.537  1.00 24.43           N  
ATOM   2813  CA  CYS A 368     -25.594  -2.234 -22.850  1.00 24.68           C  
ATOM   2814  C   CYS A 368     -24.591  -1.082 -22.830  1.00 24.98           C  
ATOM   2815  O   CYS A 368     -23.465  -1.218 -23.322  1.00 24.86           O  
ATOM   2816  CB  CYS A 368     -26.672  -1.965 -23.896  1.00 24.53           C  
ATOM   2817  SG  CYS A 368     -27.704  -3.392 -24.280  1.00 24.61           S  
ATOM   2818  N   TRP A 369     -25.004   0.048 -22.258  1.00 25.22           N  
ATOM   2819  CA  TRP A 369     -24.154   1.233 -22.188  1.00 25.52           C  
ATOM   2820  C   TRP A 369     -22.978   1.042 -21.237  1.00 25.47           C  
ATOM   2821  O   TRP A 369     -21.896   1.588 -21.461  1.00 25.42           O  
ATOM   2822  CB  TRP A 369     -24.969   2.463 -21.792  1.00 25.78           C  
ATOM   2823  CG  TRP A 369     -25.766   3.031 -22.926  1.00 26.46           C  
ATOM   2824  CD1 TRP A 369     -27.018   2.647 -23.326  1.00 27.12           C  
ATOM   2825  CD2 TRP A 369     -25.359   4.067 -23.829  1.00 26.77           C  
ATOM   2826  NE1 TRP A 369     -27.422   3.395 -24.410  1.00 27.07           N  
ATOM   2827  CE2 TRP A 369     -26.423   4.273 -24.739  1.00 27.06           C  
ATOM   2828  CE3 TRP A 369     -24.201   4.846 -23.954  1.00 26.95           C  
ATOM   2829  CZ2 TRP A 369     -26.364   5.229 -25.759  1.00 27.23           C  
ATOM   2830  CZ3 TRP A 369     -24.143   5.797 -24.971  1.00 27.19           C  
ATOM   2831  CH2 TRP A 369     -25.217   5.975 -25.862  1.00 27.07           C  
ATOM   2832  N   LEU A 370     -23.191   0.252 -20.185  1.00 25.43           N  
ATOM   2833  CA  LEU A 370     -22.119  -0.101 -19.260  1.00 25.34           C  
ATOM   2834  C   LEU A 370     -21.117  -1.032 -19.924  1.00 25.64           C  
ATOM   2835  O   LEU A 370     -19.915  -0.937 -19.687  1.00 25.75           O  
ATOM   2836  CB  LEU A 370     -22.688  -0.755 -18.003  1.00 25.19           C  
ATOM   2837  CG  LEU A 370     -23.320   0.171 -16.966  1.00 24.34           C  
ATOM   2838  CD1 LEU A 370     -24.167  -0.620 -15.991  1.00 23.00           C  
ATOM   2839  CD2 LEU A 370     -22.255   0.958 -16.240  1.00 23.83           C  
ATOM   2840  N   GLN A 371     -21.624  -1.932 -20.761  1.00 26.01           N  
ATOM   2841  CA  GLN A 371     -20.781  -2.836 -21.529  1.00 26.41           C  
ATOM   2842  C   GLN A 371     -19.973  -2.058 -22.568  1.00 26.45           C  
ATOM   2843  O   GLN A 371     -18.819  -2.392 -22.851  1.00 26.48           O  
ATOM   2844  CB  GLN A 371     -21.641  -3.905 -22.214  1.00 26.55           C  
ATOM   2845  CG  GLN A 371     -20.855  -5.014 -22.893  1.00 27.48           C  
ATOM   2846  CD  GLN A 371     -20.518  -6.151 -21.955  1.00 28.71           C  
ATOM   2847  OE1 GLN A 371     -21.278  -6.463 -21.039  1.00 30.26           O  
ATOM   2848  NE2 GLN A 371     -19.381  -6.790 -22.188  1.00 28.66           N  
ATOM   2849  N   SER A 372     -20.577  -1.005 -23.113  1.00 26.59           N  
ATOM   2850  CA  SER A 372     -19.936  -0.211 -24.156  1.00 26.73           C  
ATOM   2851  C   SER A 372     -18.845   0.714 -23.609  1.00 26.70           C  
ATOM   2852  O   SER A 372     -17.940   1.106 -24.343  1.00 26.81           O  
ATOM   2853  CB  SER A 372     -20.971   0.589 -24.948  1.00 26.61           C  
ATOM   2854  OG  SER A 372     -21.478   1.667 -24.185  1.00 27.20           O  
ATOM   2855  N   VAL A 373     -18.935   1.066 -22.325  1.00 26.59           N  
ATOM   2856  CA  VAL A 373     -17.876   1.851 -21.678  1.00 26.35           C  
ATOM   2857  C   VAL A 373     -16.816   0.957 -21.025  1.00 26.13           C  
ATOM   2858  O   VAL A 373     -15.829   1.450 -20.480  1.00 26.21           O  
ATOM   2859  CB  VAL A 373     -18.430   2.878 -20.643  1.00 26.46           C  
ATOM   2860  CG1 VAL A 373     -19.386   3.860 -21.309  1.00 26.40           C  
ATOM   2861  CG2 VAL A 373     -19.100   2.174 -19.485  1.00 26.86           C  
ATOM   2862  N   GLY A 374     -17.034  -0.355 -21.080  1.00 25.80           N  
ATOM   2863  CA  GLY A 374     -15.979  -1.320 -20.780  1.00 25.44           C  
ATOM   2864  C   GLY A 374     -16.093  -2.037 -19.443  1.00 25.25           C  
ATOM   2865  O   GLY A 374     -15.097  -2.530 -18.914  1.00 25.35           O  
ATOM   2866  N   ILE A 375     -17.304  -2.109 -18.898  1.00 24.94           N  
ATOM   2867  CA  ILE A 375     -17.533  -2.870 -17.666  1.00 24.70           C  
ATOM   2868  C   ILE A 375     -17.954  -4.300 -17.983  1.00 24.49           C  
ATOM   2869  O   ILE A 375     -18.773  -4.528 -18.868  1.00 24.68           O  
ATOM   2870  CB  ILE A 375     -18.573  -2.183 -16.748  1.00 24.70           C  
ATOM   2871  CG1 ILE A 375     -17.932  -0.992 -16.043  1.00 24.39           C  
ATOM   2872  CG2 ILE A 375     -19.117  -3.162 -15.712  1.00 24.70           C  
ATOM   2873  CD1 ILE A 375     -18.857  -0.241 -15.137  1.00 25.59           C  
ATOM   2874  N   ARG A 376     -17.362  -5.262 -17.279  1.00 24.14           N  
ATOM   2875  CA  ARG A 376     -17.610  -6.677 -17.552  1.00 23.71           C  
ATOM   2876  C   ARG A 376     -18.315  -7.385 -16.401  1.00 23.26           C  
ATOM   2877  O   ARG A 376     -19.027  -8.369 -16.611  1.00 23.55           O  
ATOM   2878  CB  ARG A 376     -16.305  -7.391 -17.889  1.00 23.71           C  
ATOM   2879  CG  ARG A 376     -15.688  -6.950 -19.205  1.00 24.50           C  
ATOM   2880  CD  ARG A 376     -16.639  -7.207 -20.375  1.00 25.04           C  
ATOM   2881  NE  ARG A 376     -16.134  -6.649 -21.627  1.00 25.37           N  
ATOM   2882  CZ  ARG A 376     -16.448  -5.446 -22.095  1.00 25.94           C  
ATOM   2883  NH1 ARG A 376     -17.283  -4.661 -21.421  1.00 26.26           N  
ATOM   2884  NH2 ARG A 376     -15.935  -5.030 -23.243  1.00 26.14           N  
ATOM   2885  N   LEU A 377     -18.113  -6.887 -15.187  1.00 22.53           N  
ATOM   2886  CA  LEU A 377     -18.726  -7.486 -14.007  1.00 21.80           C  
ATOM   2887  C   LEU A 377     -19.950  -6.696 -13.554  1.00 21.05           C  
ATOM   2888  O   LEU A 377     -19.878  -5.488 -13.346  1.00 20.88           O  
ATOM   2889  CB  LEU A 377     -17.703  -7.616 -12.870  1.00 21.87           C  
ATOM   2890  CG  LEU A 377     -16.427  -8.416 -13.188  1.00 22.18           C  
ATOM   2891  CD1 LEU A 377     -15.721  -8.829 -11.920  1.00 21.33           C  
ATOM   2892  CD2 LEU A 377     -16.738  -9.645 -14.033  1.00 22.54           C  
ATOM   2893  N   PHE A 378     -21.072  -7.390 -13.408  1.00 20.26           N  
ATOM   2894  CA  PHE A 378     -22.350  -6.738 -13.164  1.00 19.66           C  
ATOM   2895  C   PHE A 378     -23.087  -7.337 -11.965  1.00 19.33           C  
ATOM   2896  O   PHE A 378     -23.076  -8.554 -11.752  1.00 19.24           O  
ATOM   2897  CB  PHE A 378     -23.236  -6.820 -14.413  1.00 19.63           C  
ATOM   2898  CG  PHE A 378     -22.667  -6.111 -15.612  1.00 19.71           C  
ATOM   2899  CD1 PHE A 378     -22.907  -4.760 -15.813  1.00 19.10           C  
ATOM   2900  CD2 PHE A 378     -21.887  -6.794 -16.539  1.00 19.57           C  
ATOM   2901  CE1 PHE A 378     -22.383  -4.103 -16.910  1.00 18.37           C  
ATOM   2902  CE2 PHE A 378     -21.360  -6.137 -17.638  1.00 19.21           C  
ATOM   2903  CZ  PHE A 378     -21.614  -4.788 -17.821  1.00 19.02           C  
ATOM   2904  N   GLN A 379     -23.733  -6.473 -11.191  1.00 18.85           N  
ATOM   2905  CA  GLN A 379     -24.573  -6.904 -10.086  1.00 18.43           C  
ATOM   2906  C   GLN A 379     -25.880  -6.130 -10.117  1.00 18.42           C  
ATOM   2907  O   GLN A 379     -25.877  -4.900 -10.116  1.00 18.43           O  
ATOM   2908  CB  GLN A 379     -23.857  -6.680  -8.751  1.00 18.10           C  
ATOM   2909  CG  GLN A 379     -24.687  -7.064  -7.521  1.00 18.44           C  
ATOM   2910  CD  GLN A 379     -23.907  -6.954  -6.215  1.00 18.00           C  
ATOM   2911  OE1 GLN A 379     -22.795  -6.453  -6.185  1.00 16.88           O  
ATOM   2912  NE2 GLN A 379     -24.501  -7.424  -5.135  1.00 18.90           N  
ATOM   2913  N   GLY A 380     -26.998  -6.844 -10.161  1.00 18.50           N  
ATOM   2914  CA  GLY A 380     -28.299  -6.186 -10.149  1.00 18.74           C  
ATOM   2915  C   GLY A 380     -29.488  -7.104 -10.316  1.00 18.85           C  
ATOM   2916  O   GLY A 380     -29.340  -8.276 -10.671  1.00 18.76           O  
ATOM   2917  N   PHE A 381     -30.680  -6.550 -10.083  1.00 19.07           N  
ATOM   2918  CA  PHE A 381     -31.933  -7.306 -10.153  1.00 19.24           C  
ATOM   2919  C   PHE A 381     -32.201  -7.860 -11.550  1.00 19.56           C  
ATOM   2920  O   PHE A 381     -32.932  -8.840 -11.702  1.00 19.60           O  
ATOM   2921  CB  PHE A 381     -33.113  -6.439  -9.713  1.00 19.15           C  
ATOM   2922  CG  PHE A 381     -33.138  -6.136  -8.237  1.00 19.03           C  
ATOM   2923  CD1 PHE A 381     -32.346  -6.852  -7.346  1.00 18.68           C  
ATOM   2924  CD2 PHE A 381     -33.984  -5.154  -7.736  1.00 18.73           C  
ATOM   2925  CE1 PHE A 381     -32.380  -6.575  -5.985  1.00 18.28           C  
ATOM   2926  CE2 PHE A 381     -34.029  -4.881  -6.374  1.00 18.93           C  
ATOM   2927  CZ  PHE A 381     -33.224  -5.594  -5.499  1.00 18.59           C  
ATOM   2928  N   LEU A 382     -31.613  -7.222 -12.566  1.00 19.95           N  
ATOM   2929  CA  LEU A 382     -31.712  -7.697 -13.939  1.00 20.30           C  
ATOM   2930  C   LEU A 382     -31.163  -9.113 -14.084  1.00 20.86           C  
ATOM   2931  O   LEU A 382     -31.779  -9.959 -14.722  1.00 21.13           O  
ATOM   2932  CB  LEU A 382     -30.979  -6.755 -14.889  1.00 20.08           C  
ATOM   2933  CG  LEU A 382     -31.027  -7.127 -16.378  1.00 19.99           C  
ATOM   2934  CD1 LEU A 382     -32.410  -6.851 -16.972  1.00 19.23           C  
ATOM   2935  CD2 LEU A 382     -29.949  -6.401 -17.161  1.00 19.31           C  
ATOM   2936  N   PHE A 383     -30.007  -9.365 -13.483  1.00 21.47           N  
ATOM   2937  CA  PHE A 383     -29.368 -10.671 -13.580  1.00 21.99           C  
ATOM   2938  C   PHE A 383     -29.815 -11.612 -12.466  1.00 22.67           C  
ATOM   2939  O   PHE A 383     -30.158 -12.764 -12.717  1.00 22.67           O  
ATOM   2940  CB  PHE A 383     -27.847 -10.525 -13.555  1.00 21.82           C  
ATOM   2941  CG  PHE A 383     -27.321  -9.523 -14.534  1.00 21.63           C  
ATOM   2942  CD1 PHE A 383     -27.169  -9.855 -15.875  1.00 21.57           C  
ATOM   2943  CD2 PHE A 383     -26.970  -8.247 -14.118  1.00 21.37           C  
ATOM   2944  CE1 PHE A 383     -26.689  -8.927 -16.784  1.00 21.16           C  
ATOM   2945  CE2 PHE A 383     -26.491  -7.316 -15.020  1.00 20.92           C  
ATOM   2946  CZ  PHE A 383     -26.346  -7.657 -16.354  1.00 21.52           C  
ATOM   2947  N   SER A 384     -29.811 -11.111 -11.233  1.00 23.58           N  
ATOM   2948  CA  SER A 384     -29.936 -11.971 -10.058  1.00 24.38           C  
ATOM   2949  C   SER A 384     -30.429 -11.198  -8.846  1.00 24.67           C  
ATOM   2950  O   SER A 384     -29.866 -10.171  -8.483  1.00 24.73           O  
ATOM   2951  CB  SER A 384     -28.587 -12.634  -9.743  1.00 24.42           C  
ATOM   2952  OG  SER A 384     -28.652 -13.401  -8.551  1.00 25.56           O  
ATOM   2953  N   ARG A 385     -31.481 -11.704  -8.221  1.00 25.31           N  
ATOM   2954  CA  ARG A 385     -31.999 -11.116  -6.991  1.00 25.80           C  
ATOM   2955  C   ARG A 385     -31.434 -11.832  -5.770  1.00 25.97           C  
ATOM   2956  O   ARG A 385     -31.135 -13.022  -5.838  1.00 25.87           O  
ATOM   2957  CB  ARG A 385     -33.529 -11.171  -6.977  1.00 25.83           C  
ATOM   2958  CG  ARG A 385     -34.177 -10.161  -7.895  1.00 26.33           C  
ATOM   2959  CD  ARG A 385     -35.689 -10.203  -7.801  1.00 26.61           C  
ATOM   2960  NE  ARG A 385     -36.295  -9.211  -8.683  1.00 27.32           N  
ATOM   2961  CZ  ARG A 385     -36.504  -7.940  -8.349  1.00 27.52           C  
ATOM   2962  NH1 ARG A 385     -36.172  -7.501  -7.137  1.00 27.72           N  
ATOM   2963  NH2 ARG A 385     -37.051  -7.109  -9.223  1.00 27.04           N  
ATOM   2964  N   PRO A 386     -31.260 -11.092  -4.654  1.00 26.29           N  
ATOM   2965  CA  PRO A 386     -30.916 -11.663  -3.361  1.00 26.60           C  
ATOM   2966  C   PRO A 386     -31.781 -12.862  -3.028  1.00 26.95           C  
ATOM   2967  O   PRO A 386     -33.010 -12.803  -3.153  1.00 27.08           O  
ATOM   2968  CB  PRO A 386     -31.219 -10.522  -2.390  1.00 26.59           C  
ATOM   2969  CG  PRO A 386     -30.964  -9.301  -3.172  1.00 26.40           C  
ATOM   2970  CD  PRO A 386     -31.353  -9.621  -4.593  1.00 26.44           C  
ATOM   2971  N   CYS A 387     -31.140 -13.947  -2.614  1.00 27.28           N  
ATOM   2972  CA  CYS A 387     -31.844 -15.176  -2.306  1.00 27.42           C  
ATOM   2973  C   CYS A 387     -31.507 -15.646  -0.904  1.00 27.44           C  
ATOM   2974  O   CYS A 387     -30.364 -15.994  -0.617  1.00 27.57           O  
ATOM   2975  CB  CYS A 387     -31.490 -16.247  -3.325  1.00 27.42           C  
ATOM   2976  SG  CYS A 387     -32.167 -17.858  -2.973  1.00 27.74           S  
ATOM   2977  N   LEU A 388     -32.512 -15.651  -0.034  1.00 27.61           N  
ATOM   2978  CA  LEU A 388     -32.329 -15.978   1.376  1.00 27.75           C  
ATOM   2979  C   LEU A 388     -31.747 -17.380   1.571  1.00 27.91           C  
ATOM   2980  O   LEU A 388     -32.385 -18.377   1.236  1.00 27.98           O  
ATOM   2981  CB  LEU A 388     -33.660 -15.847   2.127  1.00 27.77           C  
ATOM   2982  CG  LEU A 388     -33.635 -15.930   3.656  1.00 27.60           C  
ATOM   2983  CD1 LEU A 388     -32.638 -14.941   4.245  1.00 26.84           C  
ATOM   2984  CD2 LEU A 388     -35.027 -15.696   4.219  1.00 27.78           C  
ATOM   2985  N   ASN A 389     -30.520 -17.432   2.094  1.00 28.08           N  
ATOM   2986  CA  ASN A 389     -29.836 -18.694   2.433  1.00 28.29           C  
ATOM   2987  C   ASN A 389     -29.628 -19.655   1.264  1.00 28.59           C  
ATOM   2988  O   ASN A 389     -29.620 -20.871   1.449  1.00 28.60           O  
ATOM   2989  CB  ASN A 389     -30.542 -19.413   3.589  1.00 28.29           C  
ATOM   2990  CG  ASN A 389     -30.580 -18.583   4.854  1.00 28.09           C  
ATOM   2991  OD1 ASN A 389     -29.539 -18.200   5.392  1.00 27.97           O  
ATOM   2992  ND2 ASN A 389     -31.783 -18.303   5.340  1.00 27.47           N  
ATOM   2993  N   GLY A 390     -29.442 -19.108   0.066  1.00 28.91           N  
ATOM   2994  CA  GLY A 390     -29.210 -19.936  -1.109  1.00 29.36           C  
ATOM   2995  C   GLY A 390     -28.875 -19.159  -2.364  1.00 29.71           C  
ATOM   2996  O   GLY A 390     -28.914 -17.931  -2.377  1.00 29.61           O  
ATOM   2997  N   ILE A 391     -28.530 -19.889  -3.419  1.00 30.13           N  
ATOM   2998  CA  ILE A 391     -28.267 -19.298  -4.724  1.00 30.50           C  
ATOM   2999  C   ILE A 391     -29.569 -19.138  -5.491  1.00 30.55           C  
ATOM   3000  O   ILE A 391     -30.271 -20.115  -5.744  1.00 30.66           O  
ATOM   3001  CB  ILE A 391     -27.300 -20.173  -5.554  1.00 30.61           C  
ATOM   3002  CG1 ILE A 391     -25.994 -20.398  -4.791  1.00 30.94           C  
ATOM   3003  CG2 ILE A 391     -27.034 -19.540  -6.924  1.00 30.72           C  
ATOM   3004  CD1 ILE A 391     -25.165 -21.556  -5.323  1.00 32.14           C  
ATOM   3005  N   GLY A 392     -29.889 -17.899  -5.852  1.00 30.80           N  
ATOM   3006  CA  GLY A 392     -31.097 -17.601  -6.619  1.00 30.98           C  
ATOM   3007  C   GLY A 392     -30.929 -17.903  -8.093  1.00 31.28           C  
ATOM   3008  O   GLY A 392     -29.846 -18.307  -8.539  1.00 31.29           O  
ATOM   3009  N   GLU A 393     -31.996 -17.712  -8.860  1.00 31.39           N  
ATOM   3010  CA  GLU A 393     -31.935 -17.956 -10.291  1.00 31.52           C  
ATOM   3011  C   GLU A 393     -31.235 -16.803 -11.006  1.00 31.09           C  
ATOM   3012  O   GLU A 393     -31.277 -15.664 -10.552  1.00 31.08           O  
ATOM   3013  CB  GLU A 393     -33.335 -18.241 -10.871  1.00 31.76           C  
ATOM   3014  CG  GLU A 393     -33.938 -17.139 -11.729  1.00 32.81           C  
ATOM   3015  CD  GLU A 393     -34.803 -17.696 -12.857  1.00 34.48           C  
ATOM   3016  OE1 GLU A 393     -34.237 -18.149 -13.878  1.00 34.54           O  
ATOM   3017  OE2 GLU A 393     -36.046 -17.681 -12.721  1.00 35.92           O  
ATOM   3018  N   ILE A 394     -30.542 -17.124 -12.088  1.00 30.78           N  
ATOM   3019  CA  ILE A 394     -29.747 -16.142 -12.807  1.00 30.58           C  
ATOM   3020  C   ILE A 394     -30.255 -15.965 -14.240  1.00 30.47           C  
ATOM   3021  O   ILE A 394     -30.493 -16.940 -14.951  1.00 30.52           O  
ATOM   3022  CB  ILE A 394     -28.243 -16.533 -12.812  1.00 30.54           C  
ATOM   3023  CG1 ILE A 394     -27.684 -16.484 -11.389  1.00 30.32           C  
ATOM   3024  CG2 ILE A 394     -27.450 -15.606 -13.702  1.00 30.40           C  
ATOM   3025  CD1 ILE A 394     -26.550 -17.435 -11.146  1.00 30.43           C  
ATOM   3026  N   CYS A 395     -30.446 -14.713 -14.643  1.00 30.33           N  
ATOM   3027  CA  CYS A 395     -30.868 -14.403 -15.999  1.00 30.14           C  
ATOM   3028  C   CYS A 395     -29.714 -13.848 -16.808  1.00 29.96           C  
ATOM   3029  O   CYS A 395     -28.972 -12.989 -16.338  1.00 29.81           O  
ATOM   3030  CB  CYS A 395     -32.027 -13.415 -15.986  1.00 30.13           C  
ATOM   3031  SG  CYS A 395     -33.419 -13.955 -15.003  1.00 30.68           S  
ATOM   3032  N   TRP A 396     -29.564 -14.353 -18.027  1.00 29.96           N  
ATOM   3033  CA  TRP A 396     -28.472 -13.951 -18.898  1.00 29.83           C  
ATOM   3034  C   TRP A 396     -29.003 -13.170 -20.095  1.00 29.93           C  
ATOM   3035  O   TRP A 396     -30.095 -13.450 -20.584  1.00 30.07           O  
ATOM   3036  CB  TRP A 396     -27.697 -15.180 -19.383  1.00 29.62           C  
ATOM   3037  CG  TRP A 396     -27.063 -15.991 -18.281  1.00 29.43           C  
ATOM   3038  CD1 TRP A 396     -27.401 -17.258 -17.895  1.00 28.98           C  
ATOM   3039  CD2 TRP A 396     -25.970 -15.597 -17.443  1.00 29.21           C  
ATOM   3040  NE1 TRP A 396     -26.594 -17.672 -16.864  1.00 28.57           N  
ATOM   3041  CE2 TRP A 396     -25.705 -16.672 -16.569  1.00 28.96           C  
ATOM   3042  CE3 TRP A 396     -25.190 -14.439 -17.344  1.00 29.03           C  
ATOM   3043  CZ2 TRP A 396     -24.694 -16.624 -15.611  1.00 28.81           C  
ATOM   3044  CZ3 TRP A 396     -24.190 -14.393 -16.390  1.00 28.73           C  
ATOM   3045  CH2 TRP A 396     -23.955 -15.476 -15.533  1.00 28.90           C  
ATOM   3046  N   PRO A 397     -28.236 -12.171 -20.558  1.00 29.98           N  
ATOM   3047  CA  PRO A 397     -28.526 -11.508 -21.827  1.00 30.16           C  
ATOM   3048  C   PRO A 397     -28.161 -12.394 -23.016  1.00 30.31           C  
ATOM   3049  O   PRO A 397     -27.014 -12.824 -23.141  1.00 30.33           O  
ATOM   3050  CB  PRO A 397     -27.616 -10.265 -21.791  1.00 30.18           C  
ATOM   3051  CG  PRO A 397     -27.094 -10.189 -20.374  1.00 29.92           C  
ATOM   3052  CD  PRO A 397     -27.075 -11.576 -19.885  1.00 29.95           C  
ATOM   3053  N   VAL A 398     -29.138 -12.673 -23.872  1.00 30.57           N  
ATOM   3054  CA  VAL A 398     -28.914 -13.516 -25.045  1.00 30.92           C  
ATOM   3055  C   VAL A 398     -29.096 -12.703 -26.332  1.00 31.04           C  
ATOM   3056  O   VAL A 398     -30.047 -11.934 -26.460  1.00 31.07           O  
ATOM   3057  CB  VAL A 398     -29.851 -14.759 -25.040  1.00 30.95           C  
ATOM   3058  CG1 VAL A 398     -29.563 -15.662 -26.235  1.00 31.05           C  
ATOM   3059  CG2 VAL A 398     -29.690 -15.542 -23.733  1.00 31.04           C  
ATOM   3060  N   ALA A 399     -28.164 -12.866 -27.269  1.00 31.26           N  
ATOM   3061  CA  ALA A 399     -28.081 -11.997 -28.452  1.00 31.61           C  
ATOM   3062  C   ALA A 399     -29.193 -12.241 -29.477  1.00 31.75           C  
ATOM   3063  O   ALA A 399     -29.807 -13.308 -29.504  1.00 31.89           O  
ATOM   3064  CB  ALA A 399     -26.708 -12.121 -29.109  1.00 31.50           C  
ATOM   3065  N   ARG A 400     -29.432 -11.239 -30.321  1.00 32.02           N  
ATOM   3066  CA  ARG A 400     -30.479 -11.298 -31.338  1.00 32.24           C  
ATOM   3067  C   ARG A 400     -29.955 -10.838 -32.697  1.00 32.35           C  
ATOM   3068  O   ARG A 400     -29.772 -11.646 -33.612  1.00 32.39           O  
ATOM   3069  CB  ARG A 400     -31.674 -10.438 -30.920  1.00 32.38           C  
ATOM   3070  CG  ARG A 400     -32.715 -11.185 -30.117  1.00 32.91           C  
ATOM   3071  CD  ARG A 400     -33.506 -10.262 -29.199  1.00 33.84           C  
ATOM   3072  NE  ARG A 400     -34.518  -9.470 -29.907  1.00 35.46           N  
ATOM   3073  CZ  ARG A 400     -35.685  -9.947 -30.349  1.00 36.15           C  
ATOM   3074  NH1 ARG A 400     -35.987 -11.229 -30.201  1.00 36.38           N  
ATOM   3075  NH2 ARG A 400     -36.543  -9.141 -30.961  1.00 36.47           N  
TER    3076      ARG A 400                                                      
ATOM   3077  N   MET B   1       8.536 -10.411   6.170  1.00 35.16           N  
ATOM   3078  CA  MET B   1       7.210 -10.793   5.596  1.00 35.27           C  
ATOM   3079  C   MET B   1       7.151 -10.528   4.093  1.00 34.61           C  
ATOM   3080  O   MET B   1       7.880  -9.683   3.572  1.00 34.47           O  
ATOM   3081  CB  MET B   1       6.074 -10.055   6.314  1.00 35.33           C  
ATOM   3082  CG  MET B   1       6.284  -8.548   6.449  1.00 36.07           C  
ATOM   3083  SD  MET B   1       4.915  -7.713   7.298  1.00 36.98           S  
ATOM   3084  CE  MET B   1       4.791  -8.691   8.804  1.00 37.39           C  
ATOM   3085  N   LEU B   2       6.267 -11.248   3.408  1.00 34.02           N  
ATOM   3086  CA  LEU B   2       6.249 -11.274   1.947  1.00 33.39           C  
ATOM   3087  C   LEU B   2       5.722  -9.973   1.337  1.00 32.95           C  
ATOM   3088  O   LEU B   2       4.767  -9.384   1.835  1.00 32.99           O  
ATOM   3089  CB  LEU B   2       5.428 -12.463   1.451  1.00 33.34           C  
ATOM   3090  CG  LEU B   2       5.652 -12.931   0.010  1.00 33.43           C  
ATOM   3091  CD1 LEU B   2       7.122 -13.208  -0.260  1.00 32.96           C  
ATOM   3092  CD2 LEU B   2       4.820 -14.162  -0.269  1.00 33.45           C  
ATOM   3093  N   THR B   3       6.360  -9.542   0.254  1.00 32.36           N  
ATOM   3094  CA  THR B   3       6.008  -8.301  -0.423  1.00 31.80           C  
ATOM   3095  C   THR B   3       5.943  -8.535  -1.930  1.00 31.38           C  
ATOM   3096  O   THR B   3       6.623  -9.415  -2.459  1.00 31.36           O  
ATOM   3097  CB  THR B   3       7.047  -7.182  -0.116  1.00 31.90           C  
ATOM   3098  OG1 THR B   3       7.149  -6.994   1.300  1.00 32.35           O  
ATOM   3099  CG2 THR B   3       6.643  -5.861  -0.762  1.00 32.02           C  
ATOM   3100  N   THR B   4       5.093  -7.771  -2.607  1.00 30.81           N  
ATOM   3101  CA  THR B   4       5.087  -7.720  -4.060  1.00 30.20           C  
ATOM   3102  C   THR B   4       5.632  -6.376  -4.509  1.00 29.76           C  
ATOM   3103  O   THR B   4       5.338  -5.348  -3.907  1.00 29.86           O  
ATOM   3104  CB  THR B   4       3.660  -7.874  -4.625  1.00 30.32           C  
ATOM   3105  OG1 THR B   4       2.996  -8.971  -3.982  1.00 30.92           O  
ATOM   3106  CG2 THR B   4       3.699  -8.115  -6.127  1.00 30.03           C  
ATOM   3107  N   LEU B   5       6.430  -6.382  -5.565  1.00 29.00           N  
ATOM   3108  CA  LEU B   5       6.862  -5.148  -6.176  1.00 28.36           C  
ATOM   3109  C   LEU B   5       6.804  -5.272  -7.683  1.00 27.95           C  
ATOM   3110  O   LEU B   5       7.532  -6.062  -8.280  1.00 27.95           O  
ATOM   3111  CB  LEU B   5       8.272  -4.779  -5.712  1.00 28.46           C  
ATOM   3112  CG  LEU B   5       8.930  -3.540  -6.331  1.00 28.56           C  
ATOM   3113  CD1 LEU B   5       8.284  -2.258  -5.831  1.00 28.23           C  
ATOM   3114  CD2 LEU B   5      10.413  -3.541  -6.024  1.00 28.56           C  
ATOM   3115  N   ILE B   6       5.904  -4.512  -8.292  1.00 27.31           N  
ATOM   3116  CA  ILE B   6       5.731  -4.533  -9.731  1.00 26.65           C  
ATOM   3117  C   ILE B   6       6.078  -3.173 -10.316  1.00 26.43           C  
ATOM   3118  O   ILE B   6       5.648  -2.143  -9.806  1.00 26.38           O  
ATOM   3119  CB  ILE B   6       4.278  -4.906 -10.119  1.00 26.69           C  
ATOM   3120  CG1 ILE B   6       3.930  -6.308  -9.609  1.00 26.35           C  
ATOM   3121  CG2 ILE B   6       4.077  -4.807 -11.631  1.00 26.05           C  
ATOM   3122  CD1 ILE B   6       2.507  -6.732  -9.902  1.00 26.42           C  
ATOM   3123  N   TYR B   7       6.875  -3.175 -11.376  1.00 26.04           N  
ATOM   3124  CA  TYR B   7       7.171  -1.954 -12.098  1.00 25.95           C  
ATOM   3125  C   TYR B   7       7.185  -2.206 -13.601  1.00 26.02           C  
ATOM   3126  O   TYR B   7       7.198  -3.350 -14.047  1.00 25.73           O  
ATOM   3127  CB  TYR B   7       8.519  -1.372 -11.647  1.00 25.77           C  
ATOM   3128  CG  TYR B   7       9.698  -2.202 -12.067  1.00 25.47           C  
ATOM   3129  CD1 TYR B   7      10.342  -1.968 -13.280  1.00 25.49           C  
ATOM   3130  CD2 TYR B   7      10.156  -3.240 -11.270  1.00 25.32           C  
ATOM   3131  CE1 TYR B   7      11.410  -2.744 -13.680  1.00 25.83           C  
ATOM   3132  CE2 TYR B   7      11.226  -4.018 -11.657  1.00 25.61           C  
ATOM   3133  CZ  TYR B   7      11.849  -3.769 -12.862  1.00 25.54           C  
ATOM   3134  OH  TYR B   7      12.909  -4.545 -13.250  1.00 25.59           O  
ATOM   3135  N   ARG B   8       7.173  -1.129 -14.374  1.00 26.31           N  
ATOM   3136  CA  ARG B   8       7.510  -1.201 -15.782  1.00 26.77           C  
ATOM   3137  C   ARG B   8       8.608  -0.197 -16.091  1.00 27.19           C  
ATOM   3138  O   ARG B   8       8.820   0.753 -15.339  1.00 27.18           O  
ATOM   3139  CB  ARG B   8       6.280  -0.943 -16.656  1.00 26.63           C  
ATOM   3140  CG  ARG B   8       5.791   0.493 -16.643  1.00 27.01           C  
ATOM   3141  CD  ARG B   8       4.795   0.750 -17.757  1.00 27.30           C  
ATOM   3142  NE  ARG B   8       3.431   0.412 -17.359  1.00 27.76           N  
ATOM   3143  CZ  ARG B   8       2.570   1.272 -16.823  1.00 27.38           C  
ATOM   3144  NH1 ARG B   8       2.929   2.530 -16.604  1.00 27.15           N  
ATOM   3145  NH2 ARG B   8       1.351   0.871 -16.497  1.00 27.81           N  
ATOM   3146  N   SER B   9       9.327  -0.426 -17.181  1.00 27.82           N  
ATOM   3147  CA  SER B   9      10.355   0.505 -17.621  1.00 28.49           C  
ATOM   3148  C   SER B   9      10.518   0.471 -19.125  1.00 29.25           C  
ATOM   3149  O   SER B   9       9.865  -0.311 -19.815  1.00 29.27           O  
ATOM   3150  CB  SER B   9      11.694   0.213 -16.936  1.00 28.30           C  
ATOM   3151  OG  SER B   9      12.234  -1.021 -17.368  1.00 27.48           O  
ATOM   3152  N   GLN B  10      11.405   1.318 -19.624  1.00 30.27           N  
ATOM   3153  CA  GLN B  10      11.603   1.488 -21.046  1.00 31.44           C  
ATOM   3154  C   GLN B  10      13.096   1.410 -21.357  1.00 31.86           C  
ATOM   3155  O   GLN B  10      13.916   1.990 -20.642  1.00 31.76           O  
ATOM   3156  CB  GLN B  10      11.038   2.844 -21.478  1.00 31.34           C  
ATOM   3157  CG  GLN B  10      11.058   3.102 -22.974  1.00 32.21           C  
ATOM   3158  CD  GLN B  10      10.614   4.512 -23.319  1.00 32.53           C  
ATOM   3159  OE1 GLN B  10       9.534   4.956 -22.912  1.00 33.24           O  
ATOM   3160  NE2 GLN B  10      11.454   5.234 -24.059  1.00 33.39           N  
ATOM   3161  N   VAL B  11      13.446   0.667 -22.405  1.00 32.61           N  
ATOM   3162  CA  VAL B  11      14.837   0.583 -22.849  1.00 33.41           C  
ATOM   3163  C   VAL B  11      15.223   1.833 -23.625  1.00 34.05           C  
ATOM   3164  O   VAL B  11      14.356   2.556 -24.114  1.00 34.06           O  
ATOM   3165  CB  VAL B  11      15.101  -0.677 -23.729  1.00 33.39           C  
ATOM   3166  CG1 VAL B  11      14.692  -1.930 -22.996  1.00 33.28           C  
ATOM   3167  CG2 VAL B  11      14.376  -0.574 -25.074  1.00 33.09           C  
ATOM   3168  N   HIS B  12      16.523   2.099 -23.710  1.00 34.96           N  
ATOM   3169  CA  HIS B  12      17.033   3.137 -24.596  1.00 35.91           C  
ATOM   3170  C   HIS B  12      17.068   2.616 -26.027  1.00 36.76           C  
ATOM   3171  O   HIS B  12      17.793   1.664 -26.323  1.00 36.82           O  
ATOM   3172  CB  HIS B  12      18.431   3.570 -24.165  1.00 35.78           C  
ATOM   3173  CG  HIS B  12      18.492   4.115 -22.775  1.00 35.90           C  
ATOM   3174  ND1 HIS B  12      18.275   5.446 -22.488  1.00 35.90           N  
ATOM   3175  CD2 HIS B  12      18.740   3.510 -21.590  1.00 35.88           C  
ATOM   3176  CE1 HIS B  12      18.390   5.637 -21.186  1.00 36.11           C  
ATOM   3177  NE2 HIS B  12      18.673   4.478 -20.618  1.00 36.05           N  
ATOM   3178  N   PRO B  13      16.267   3.228 -26.921  1.00 37.61           N  
ATOM   3179  CA  PRO B  13      16.187   2.786 -28.318  1.00 38.35           C  
ATOM   3180  C   PRO B  13      17.424   3.205 -29.105  1.00 39.03           C  
ATOM   3181  O   PRO B  13      17.781   2.560 -30.095  1.00 39.10           O  
ATOM   3182  CB  PRO B  13      14.949   3.519 -28.844  1.00 38.36           C  
ATOM   3183  CG  PRO B  13      14.872   4.759 -28.020  1.00 38.05           C  
ATOM   3184  CD  PRO B  13      15.394   4.389 -26.653  1.00 37.67           C  
ATOM   3185  N   ASP B  14      18.063   4.283 -28.653  1.00 39.72           N  
ATOM   3186  CA  ASP B  14      19.300   4.779 -29.235  1.00 40.45           C  
ATOM   3187  C   ASP B  14      20.409   3.730 -29.109  1.00 40.57           C  
ATOM   3188  O   ASP B  14      21.095   3.408 -30.085  1.00 40.62           O  
ATOM   3189  CB  ASP B  14      19.722   6.060 -28.505  1.00 40.72           C  
ATOM   3190  CG  ASP B  14      20.220   7.133 -29.444  1.00 41.55           C  
ATOM   3191  OD1 ASP B  14      20.679   6.793 -30.556  1.00 42.96           O  
ATOM   3192  OD2 ASP B  14      20.158   8.324 -29.064  1.00 42.42           O  
ATOM   3193  N   ARG B  15      20.554   3.186 -27.902  1.00 40.60           N  
ATOM   3194  CA  ARG B  15      21.657   2.289 -27.563  1.00 40.67           C  
ATOM   3195  C   ARG B  15      21.448   0.876 -28.149  1.00 40.41           C  
ATOM   3196  O   ARG B  15      20.347   0.551 -28.606  1.00 40.44           O  
ATOM   3197  CB  ARG B  15      21.824   2.227 -26.036  1.00 40.68           C  
ATOM   3198  CG  ARG B  15      22.044   3.588 -25.384  1.00 40.89           C  
ATOM   3199  CD  ARG B  15      22.234   3.467 -23.882  1.00 41.41           C  
ATOM   3200  NE  ARG B  15      22.273   4.778 -23.232  1.00 43.32           N  
ATOM   3201  CZ  ARG B  15      22.451   4.966 -21.924  1.00 43.88           C  
ATOM   3202  NH1 ARG B  15      22.610   3.927 -21.113  1.00 44.20           N  
ATOM   3203  NH2 ARG B  15      22.471   6.198 -21.427  1.00 44.08           N  
ATOM   3204  N   PRO B  16      22.522   0.045 -28.160  1.00 40.15           N  
ATOM   3205  CA  PRO B  16      22.431  -1.361 -28.588  1.00 39.87           C  
ATOM   3206  C   PRO B  16      21.393  -2.150 -27.784  1.00 39.54           C  
ATOM   3207  O   PRO B  16      21.201  -1.877 -26.598  1.00 39.63           O  
ATOM   3208  CB  PRO B  16      23.835  -1.907 -28.290  1.00 39.86           C  
ATOM   3209  CG  PRO B  16      24.716  -0.720 -28.313  1.00 40.09           C  
ATOM   3210  CD  PRO B  16      23.903   0.414 -27.785  1.00 40.09           C  
ATOM   3211  N   PRO B  17      20.727  -3.129 -28.428  1.00 39.16           N  
ATOM   3212  CA  PRO B  17      19.765  -3.995 -27.738  1.00 38.72           C  
ATOM   3213  C   PRO B  17      20.396  -4.703 -26.540  1.00 38.34           C  
ATOM   3214  O   PRO B  17      21.568  -5.085 -26.591  1.00 38.37           O  
ATOM   3215  CB  PRO B  17      19.366  -5.016 -28.817  1.00 38.72           C  
ATOM   3216  CG  PRO B  17      20.399  -4.879 -29.898  1.00 38.98           C  
ATOM   3217  CD  PRO B  17      20.847  -3.467 -29.855  1.00 39.10           C  
ATOM   3218  N   VAL B  18      19.622  -4.856 -25.468  1.00 37.83           N  
ATOM   3219  CA  VAL B  18      20.141  -5.376 -24.203  1.00 37.22           C  
ATOM   3220  C   VAL B  18      20.355  -6.889 -24.260  1.00 36.91           C  
ATOM   3221  O   VAL B  18      19.508  -7.628 -24.768  1.00 36.93           O  
ATOM   3222  CB  VAL B  18      19.198  -5.025 -23.016  1.00 37.20           C  
ATOM   3223  CG1 VAL B  18      19.791  -5.492 -21.695  1.00 37.09           C  
ATOM   3224  CG2 VAL B  18      18.926  -3.527 -22.976  1.00 37.08           C  
ATOM   3225  N   ASP B  19      21.507  -7.336 -23.762  1.00 36.44           N  
ATOM   3226  CA  ASP B  19      21.774  -8.758 -23.585  1.00 35.84           C  
ATOM   3227  C   ASP B  19      20.850  -9.333 -22.503  1.00 35.49           C  
ATOM   3228  O   ASP B  19      21.125  -9.218 -21.304  1.00 35.41           O  
ATOM   3229  CB  ASP B  19      23.248  -8.979 -23.214  1.00 35.80           C  
ATOM   3230  CG  ASP B  19      23.675 -10.442 -23.324  1.00 35.85           C  
ATOM   3231  OD1 ASP B  19      22.830 -11.298 -23.661  1.00 36.22           O  
ATOM   3232  OD2 ASP B  19      24.863 -10.731 -23.074  1.00 35.75           O  
ATOM   3233  N   LEU B  20      19.751  -9.941 -22.939  1.00 34.92           N  
ATOM   3234  CA  LEU B  20      18.754 -10.485 -22.025  1.00 34.48           C  
ATOM   3235  C   LEU B  20      19.235 -11.767 -21.364  1.00 34.17           C  
ATOM   3236  O   LEU B  20      18.848 -12.076 -20.235  1.00 34.17           O  
ATOM   3237  CB  LEU B  20      17.441 -10.742 -22.760  1.00 34.47           C  
ATOM   3238  CG  LEU B  20      16.812  -9.541 -23.469  1.00 34.73           C  
ATOM   3239  CD1 LEU B  20      15.675  -9.992 -24.372  1.00 35.10           C  
ATOM   3240  CD2 LEU B  20      16.332  -8.499 -22.463  1.00 34.62           C  
ATOM   3241  N   ASP B  21      20.077 -12.512 -22.076  1.00 33.72           N  
ATOM   3242  CA  ASP B  21      20.617 -13.765 -21.568  1.00 33.28           C  
ATOM   3243  C   ASP B  21      21.497 -13.529 -20.348  1.00 32.94           C  
ATOM   3244  O   ASP B  21      21.378 -14.229 -19.345  1.00 33.05           O  
ATOM   3245  CB  ASP B  21      21.411 -14.488 -22.659  1.00 33.29           C  
ATOM   3246  CG  ASP B  21      22.162 -15.698 -22.130  1.00 33.45           C  
ATOM   3247  OD1 ASP B  21      21.508 -16.698 -21.764  1.00 34.11           O  
ATOM   3248  OD2 ASP B  21      23.407 -15.648 -22.080  1.00 33.32           O  
ATOM   3249  N   ALA B  22      22.380 -12.539 -20.443  1.00 32.56           N  
ATOM   3250  CA  ALA B  22      23.244 -12.173 -19.329  1.00 32.34           C  
ATOM   3251  C   ALA B  22      22.421 -11.588 -18.199  1.00 32.22           C  
ATOM   3252  O   ALA B  22      22.663 -11.875 -17.026  1.00 32.39           O  
ATOM   3253  CB  ALA B  22      24.308 -11.180 -19.782  1.00 32.26           C  
ATOM   3254  N   LEU B  23      21.439 -10.772 -18.566  1.00 32.08           N  
ATOM   3255  CA  LEU B  23      20.534 -10.160 -17.609  1.00 31.87           C  
ATOM   3256  C   LEU B  23      19.839 -11.206 -16.747  1.00 31.79           C  
ATOM   3257  O   LEU B  23      19.878 -11.133 -15.524  1.00 31.64           O  
ATOM   3258  CB  LEU B  23      19.492  -9.318 -18.342  1.00 31.87           C  
ATOM   3259  CG  LEU B  23      18.442  -8.619 -17.482  1.00 31.81           C  
ATOM   3260  CD1 LEU B  23      19.035  -7.393 -16.831  1.00 31.49           C  
ATOM   3261  CD2 LEU B  23      17.235  -8.249 -18.324  1.00 31.89           C  
ATOM   3262  N   VAL B  24      19.225 -12.189 -17.399  1.00 31.82           N  
ATOM   3263  CA  VAL B  24      18.368 -13.157 -16.715  1.00 31.84           C  
ATOM   3264  C   VAL B  24      19.160 -14.182 -15.879  1.00 31.72           C  
ATOM   3265  O   VAL B  24      18.685 -14.640 -14.834  1.00 31.56           O  
ATOM   3266  CB  VAL B  24      17.399 -13.875 -17.713  1.00 31.91           C  
ATOM   3267  CG1 VAL B  24      18.146 -14.904 -18.568  1.00 32.06           C  
ATOM   3268  CG2 VAL B  24      16.242 -14.520 -16.969  1.00 32.11           C  
ATOM   3269  N   HIS B  25      20.373 -14.513 -16.333  1.00 31.69           N  
ATOM   3270  CA  HIS B  25      21.245 -15.458 -15.624  1.00 31.50           C  
ATOM   3271  C   HIS B  25      21.751 -14.883 -14.314  1.00 31.53           C  
ATOM   3272  O   HIS B  25      21.702 -15.544 -13.281  1.00 31.44           O  
ATOM   3273  CB  HIS B  25      22.432 -15.859 -16.498  1.00 31.46           C  
ATOM   3274  CG  HIS B  25      22.243 -17.155 -17.215  1.00 31.93           C  
ATOM   3275  ND1 HIS B  25      21.819 -17.226 -18.525  1.00 32.01           N  
ATOM   3276  CD2 HIS B  25      22.422 -18.434 -16.807  1.00 32.22           C  
ATOM   3277  CE1 HIS B  25      21.743 -18.494 -18.892  1.00 32.26           C  
ATOM   3278  NE2 HIS B  25      22.103 -19.247 -17.868  1.00 31.87           N  
ATOM   3279  N   ARG B  26      22.246 -13.648 -14.363  1.00 31.56           N  
ATOM   3280  CA  ARG B  26      22.784 -12.995 -13.178  1.00 31.84           C  
ATOM   3281  C   ARG B  26      21.675 -12.557 -12.225  1.00 31.39           C  
ATOM   3282  O   ARG B  26      21.875 -12.504 -11.012  1.00 31.31           O  
ATOM   3283  CB  ARG B  26      23.685 -11.813 -13.564  1.00 31.77           C  
ATOM   3284  CG  ARG B  26      25.087 -12.238 -14.032  1.00 32.71           C  
ATOM   3285  CD  ARG B  26      25.923 -11.052 -14.536  1.00 33.37           C  
ATOM   3286  NE  ARG B  26      26.748 -10.453 -13.480  1.00 35.72           N  
ATOM   3287  CZ  ARG B  26      27.953 -10.900 -13.117  1.00 36.60           C  
ATOM   3288  NH1 ARG B  26      28.484 -11.962 -13.715  1.00 36.87           N  
ATOM   3289  NH2 ARG B  26      28.625 -10.287 -12.150  1.00 37.21           N  
ATOM   3290  N   ALA B  27      20.498 -12.273 -12.780  1.00 31.03           N  
ATOM   3291  CA  ALA B  27      19.327 -11.956 -11.972  1.00 30.75           C  
ATOM   3292  C   ALA B  27      18.884 -13.159 -11.149  1.00 30.57           C  
ATOM   3293  O   ALA B  27      18.808 -13.086  -9.928  1.00 30.65           O  
ATOM   3294  CB  ALA B  27      18.188 -11.461 -12.848  1.00 30.61           C  
ATOM   3295  N   SER B  28      18.618 -14.273 -11.823  1.00 30.29           N  
ATOM   3296  CA  SER B  28      18.094 -15.456 -11.157  1.00 30.11           C  
ATOM   3297  C   SER B  28      19.109 -16.071 -10.189  1.00 29.97           C  
ATOM   3298  O   SER B  28      18.728 -16.681  -9.189  1.00 30.08           O  
ATOM   3299  CB  SER B  28      17.634 -16.494 -12.179  1.00 29.92           C  
ATOM   3300  OG  SER B  28      18.735 -17.162 -12.752  1.00 30.44           O  
ATOM   3301  N   SER B  29      20.397 -15.894 -10.485  1.00 29.66           N  
ATOM   3302  CA  SER B  29      21.462 -16.425  -9.632  1.00 29.42           C  
ATOM   3303  C   SER B  29      21.634 -15.597  -8.370  1.00 29.35           C  
ATOM   3304  O   SER B  29      21.956 -16.128  -7.312  1.00 29.26           O  
ATOM   3305  CB  SER B  29      22.784 -16.488 -10.394  1.00 29.48           C  
ATOM   3306  OG  SER B  29      23.871 -16.694  -9.510  1.00 29.53           O  
ATOM   3307  N   LYS B  30      21.436 -14.288  -8.496  1.00 29.28           N  
ATOM   3308  CA  LYS B  30      21.523 -13.382  -7.358  1.00 28.98           C  
ATOM   3309  C   LYS B  30      20.235 -13.419  -6.535  1.00 28.93           C  
ATOM   3310  O   LYS B  30      20.265 -13.261  -5.313  1.00 29.06           O  
ATOM   3311  CB  LYS B  30      21.811 -11.959  -7.835  1.00 28.82           C  
ATOM   3312  CG  LYS B  30      22.176 -10.992  -6.734  1.00 28.87           C  
ATOM   3313  CD  LYS B  30      22.238  -9.579  -7.260  1.00 28.96           C  
ATOM   3314  CE  LYS B  30      22.182  -8.568  -6.136  1.00 29.42           C  
ATOM   3315  NZ  LYS B  30      22.416  -7.185  -6.635  1.00 29.43           N  
ATOM   3316  N   ASN B  31      19.109 -13.641  -7.210  1.00 28.78           N  
ATOM   3317  CA  ASN B  31      17.807 -13.679  -6.549  1.00 28.70           C  
ATOM   3318  C   ASN B  31      17.621 -14.920  -5.690  1.00 28.71           C  
ATOM   3319  O   ASN B  31      16.980 -14.866  -4.641  1.00 28.86           O  
ATOM   3320  CB  ASN B  31      16.676 -13.593  -7.581  1.00 28.64           C  
ATOM   3321  CG  ASN B  31      16.438 -12.175  -8.077  1.00 28.51           C  
ATOM   3322  OD1 ASN B  31      17.238 -11.272  -7.829  1.00 27.95           O  
ATOM   3323  ND2 ASN B  31      15.334 -11.978  -8.790  1.00 28.49           N  
ATOM   3324  N   LEU B  32      18.196 -16.033  -6.140  1.00 28.72           N  
ATOM   3325  CA  LEU B  32      17.976 -17.346  -5.522  1.00 28.67           C  
ATOM   3326  C   LEU B  32      18.367 -17.448  -4.026  1.00 28.56           C  
ATOM   3327  O   LEU B  32      17.581 -17.952  -3.222  1.00 28.66           O  
ATOM   3328  CB  LEU B  32      18.647 -18.454  -6.354  1.00 28.72           C  
ATOM   3329  CG  LEU B  32      18.717 -19.884  -5.801  1.00 29.11           C  
ATOM   3330  CD1 LEU B  32      17.321 -20.461  -5.508  1.00 29.07           C  
ATOM   3331  CD2 LEU B  32      19.479 -20.775  -6.772  1.00 28.90           C  
ATOM   3332  N   PRO B  33      19.578 -16.970  -3.652  1.00 28.46           N  
ATOM   3333  CA  PRO B  33      19.957 -17.010  -2.233  1.00 28.27           C  
ATOM   3334  C   PRO B  33      19.198 -15.990  -1.379  1.00 28.16           C  
ATOM   3335  O   PRO B  33      19.125 -16.143  -0.157  1.00 28.30           O  
ATOM   3336  CB  PRO B  33      21.459 -16.659  -2.254  1.00 28.27           C  
ATOM   3337  CG  PRO B  33      21.872 -16.729  -3.708  1.00 28.46           C  
ATOM   3338  CD  PRO B  33      20.657 -16.411  -4.485  1.00 28.47           C  
ATOM   3339  N   LEU B  34      18.642 -14.962  -2.017  1.00 27.94           N  
ATOM   3340  CA  LEU B  34      17.989 -13.871  -1.291  1.00 27.54           C  
ATOM   3341  C   LEU B  34      16.497 -14.113  -1.092  1.00 27.07           C  
ATOM   3342  O   LEU B  34      15.832 -13.379  -0.358  1.00 27.17           O  
ATOM   3343  CB  LEU B  34      18.223 -12.529  -1.998  1.00 27.68           C  
ATOM   3344  CG  LEU B  34      19.678 -12.073  -2.177  1.00 27.94           C  
ATOM   3345  CD1 LEU B  34      19.727 -10.692  -2.801  1.00 28.36           C  
ATOM   3346  CD2 LEU B  34      20.438 -12.091  -0.851  1.00 28.80           C  
ATOM   3347  N   GLY B  35      15.978 -15.150  -1.736  1.00 26.60           N  
ATOM   3348  CA  GLY B  35      14.560 -15.483  -1.630  1.00 26.26           C  
ATOM   3349  C   GLY B  35      13.684 -14.566  -2.466  1.00 25.94           C  
ATOM   3350  O   GLY B  35      12.604 -14.165  -2.038  1.00 25.65           O  
ATOM   3351  N   ILE B  36      14.160 -14.229  -3.661  1.00 25.70           N  
ATOM   3352  CA  ILE B  36      13.410 -13.382  -4.568  1.00 25.45           C  
ATOM   3353  C   ILE B  36      12.941 -14.183  -5.765  1.00 25.33           C  
ATOM   3354  O   ILE B  36      13.745 -14.764  -6.492  1.00 25.59           O  
ATOM   3355  CB  ILE B  36      14.242 -12.168  -5.053  1.00 25.43           C  
ATOM   3356  CG1 ILE B  36      14.749 -11.351  -3.861  1.00 25.64           C  
ATOM   3357  CG2 ILE B  36      13.410 -11.288  -5.977  1.00 25.83           C  
ATOM   3358  CD1 ILE B  36      15.788 -10.297  -4.227  1.00 25.35           C  
ATOM   3359  N   THR B  37      11.632 -14.227  -5.958  1.00 25.11           N  
ATOM   3360  CA  THR B  37      11.055 -14.885  -7.118  1.00 24.86           C  
ATOM   3361  C   THR B  37      10.373 -13.856  -8.002  1.00 24.71           C  
ATOM   3362  O   THR B  37      10.440 -12.653  -7.728  1.00 24.82           O  
ATOM   3363  CB  THR B  37      10.025 -15.944  -6.703  1.00 24.81           C  
ATOM   3364  OG1 THR B  37       8.970 -15.320  -5.969  1.00 23.98           O  
ATOM   3365  CG2 THR B  37      10.674 -17.022  -5.839  1.00 24.74           C  
ATOM   3366  N   GLY B  38       9.711 -14.325  -9.056  1.00 24.34           N  
ATOM   3367  CA  GLY B  38       8.916 -13.446  -9.907  1.00 24.25           C  
ATOM   3368  C   GLY B  38       9.034 -13.751 -11.388  1.00 24.18           C  
ATOM   3369  O   GLY B  38       9.269 -14.899 -11.783  1.00 24.44           O  
ATOM   3370  N   ILE B  39       8.876 -12.715 -12.209  1.00 23.79           N  
ATOM   3371  CA  ILE B  39       8.820 -12.874 -13.659  1.00 23.41           C  
ATOM   3372  C   ILE B  39       9.185 -11.569 -14.354  1.00 23.04           C  
ATOM   3373  O   ILE B  39       9.019 -10.489 -13.790  1.00 23.10           O  
ATOM   3374  CB  ILE B  39       7.412 -13.324 -14.120  1.00 23.38           C  
ATOM   3375  CG1 ILE B  39       7.476 -13.968 -15.509  1.00 23.89           C  
ATOM   3376  CG2 ILE B  39       6.423 -12.155 -14.082  1.00 22.88           C  
ATOM   3377  CD1 ILE B  39       6.126 -14.452 -16.030  1.00 24.16           C  
ATOM   3378  N   LEU B  40       9.688 -11.675 -15.577  1.00 22.65           N  
ATOM   3379  CA  LEU B  40      10.063 -10.505 -16.353  1.00 22.27           C  
ATOM   3380  C   LEU B  40       9.492 -10.602 -17.763  1.00 22.03           C  
ATOM   3381  O   LEU B  40       9.725 -11.576 -18.473  1.00 21.94           O  
ATOM   3382  CB  LEU B  40      11.594 -10.355 -16.388  1.00 22.28           C  
ATOM   3383  CG  LEU B  40      12.224  -9.164 -17.129  1.00 22.18           C  
ATOM   3384  CD1 LEU B  40      11.754  -7.836 -16.568  1.00 21.65           C  
ATOM   3385  CD2 LEU B  40      13.742  -9.253 -17.078  1.00 22.18           C  
ATOM   3386  N   LEU B  41       8.711  -9.600 -18.143  1.00 21.81           N  
ATOM   3387  CA  LEU B  41       8.127  -9.535 -19.470  1.00 21.60           C  
ATOM   3388  C   LEU B  41       8.865  -8.497 -20.294  1.00 21.67           C  
ATOM   3389  O   LEU B  41       9.351  -7.509 -19.759  1.00 21.67           O  
ATOM   3390  CB  LEU B  41       6.644  -9.172 -19.379  1.00 21.54           C  
ATOM   3391  CG  LEU B  41       5.607 -10.301 -19.250  1.00 21.58           C  
ATOM   3392  CD1 LEU B  41       5.888 -11.212 -18.068  1.00 21.32           C  
ATOM   3393  CD2 LEU B  41       4.206  -9.716 -19.144  1.00 21.29           C  
ATOM   3394  N   PHE B  42       8.957  -8.733 -21.596  1.00 21.91           N  
ATOM   3395  CA  PHE B  42       9.659  -7.819 -22.497  1.00 22.16           C  
ATOM   3396  C   PHE B  42       8.968  -7.788 -23.850  1.00 22.26           C  
ATOM   3397  O   PHE B  42       8.711  -8.834 -24.444  1.00 22.50           O  
ATOM   3398  CB  PHE B  42      11.124  -8.253 -22.655  1.00 22.20           C  
ATOM   3399  CG  PHE B  42      11.966  -7.299 -23.468  1.00 22.34           C  
ATOM   3400  CD1 PHE B  42      12.060  -5.954 -23.119  1.00 22.67           C  
ATOM   3401  CD2 PHE B  42      12.693  -7.755 -24.561  1.00 21.83           C  
ATOM   3402  CE1 PHE B  42      12.848  -5.076 -23.860  1.00 22.57           C  
ATOM   3403  CE2 PHE B  42      13.482  -6.887 -25.300  1.00 22.29           C  
ATOM   3404  CZ  PHE B  42      13.561  -5.543 -24.946  1.00 22.26           C  
ATOM   3405  N   ASN B  43       8.646  -6.590 -24.329  1.00 22.38           N  
ATOM   3406  CA  ASN B  43       7.948  -6.451 -25.611  1.00 22.54           C  
ATOM   3407  C   ASN B  43       8.828  -5.913 -26.743  1.00 22.76           C  
ATOM   3408  O   ASN B  43       8.373  -5.761 -27.878  1.00 23.02           O  
ATOM   3409  CB  ASN B  43       6.659  -5.615 -25.460  1.00 22.30           C  
ATOM   3410  CG  ASN B  43       6.930  -4.163 -25.062  1.00 21.90           C  
ATOM   3411  OD1 ASN B  43       8.040  -3.649 -25.230  1.00 21.42           O  
ATOM   3412  ND2 ASN B  43       5.902  -3.493 -24.547  1.00 20.86           N  
ATOM   3413  N   GLY B  44      10.085  -5.624 -26.424  1.00 22.87           N  
ATOM   3414  CA  GLY B  44      11.010  -5.056 -27.395  1.00 23.11           C  
ATOM   3415  C   GLY B  44      11.444  -3.658 -27.012  1.00 23.33           C  
ATOM   3416  O   GLY B  44      12.603  -3.280 -27.206  1.00 23.29           O  
ATOM   3417  N   LEU B  45      10.509  -2.889 -26.456  1.00 23.47           N  
ATOM   3418  CA  LEU B  45      10.788  -1.528 -26.016  1.00 23.48           C  
ATOM   3419  C   LEU B  45      10.646  -1.378 -24.504  1.00 23.23           C  
ATOM   3420  O   LEU B  45      11.199  -0.451 -23.910  1.00 23.24           O  
ATOM   3421  CB  LEU B  45       9.854  -0.539 -26.717  1.00 23.77           C  
ATOM   3422  CG  LEU B  45      10.028  -0.337 -28.226  1.00 24.61           C  
ATOM   3423  CD1 LEU B  45       8.936   0.594 -28.760  1.00 24.45           C  
ATOM   3424  CD2 LEU B  45      11.422   0.211 -28.555  1.00 24.55           C  
ATOM   3425  N   GLN B  46       9.888  -2.280 -23.887  1.00 22.78           N  
ATOM   3426  CA  GLN B  46       9.498  -2.114 -22.495  1.00 22.51           C  
ATOM   3427  C   GLN B  46       9.714  -3.350 -21.669  1.00 22.07           C  
ATOM   3428  O   GLN B  46       9.434  -4.461 -22.113  1.00 22.08           O  
ATOM   3429  CB  GLN B  46       8.035  -1.714 -22.394  1.00 22.71           C  
ATOM   3430  CG  GLN B  46       7.712  -0.396 -23.001  1.00 23.30           C  
ATOM   3431  CD  GLN B  46       6.244  -0.232 -23.210  1.00 25.18           C  
ATOM   3432  OE1 GLN B  46       5.723  -0.529 -24.288  1.00 26.46           O  
ATOM   3433  NE2 GLN B  46       5.542   0.201 -22.165  1.00 25.10           N  
ATOM   3434  N   PHE B  47      10.168  -3.144 -20.437  1.00 21.56           N  
ATOM   3435  CA  PHE B  47      10.232  -4.202 -19.445  1.00 20.96           C  
ATOM   3436  C   PHE B  47       9.050  -4.124 -18.497  1.00 20.59           C  
ATOM   3437  O   PHE B  47       8.482  -3.056 -18.288  1.00 20.71           O  
ATOM   3438  CB  PHE B  47      11.519  -4.095 -18.642  1.00 21.12           C  
ATOM   3439  CG  PHE B  47      12.721  -4.610 -19.354  1.00 21.29           C  
ATOM   3440  CD1 PHE B  47      12.866  -5.967 -19.606  1.00 21.46           C  
ATOM   3441  CD2 PHE B  47      13.737  -3.744 -19.741  1.00 21.78           C  
ATOM   3442  CE1 PHE B  47      13.991  -6.450 -20.251  1.00 21.91           C  
ATOM   3443  CE2 PHE B  47      14.871  -4.222 -20.376  1.00 21.82           C  
ATOM   3444  CZ  PHE B  47      14.995  -5.577 -20.637  1.00 21.94           C  
ATOM   3445  N   PHE B  48       8.703  -5.264 -17.913  1.00 20.09           N  
ATOM   3446  CA  PHE B  48       7.669  -5.351 -16.895  1.00 19.45           C  
ATOM   3447  C   PHE B  48       8.063  -6.484 -15.975  1.00 19.22           C  
ATOM   3448  O   PHE B  48       8.118  -7.635 -16.398  1.00 19.19           O  
ATOM   3449  CB  PHE B  48       6.319  -5.656 -17.554  1.00 19.49           C  
ATOM   3450  CG  PHE B  48       5.157  -5.747 -16.589  1.00 18.93           C  
ATOM   3451  CD1 PHE B  48       4.944  -6.893 -15.835  1.00 18.77           C  
ATOM   3452  CD2 PHE B  48       4.241  -4.707 -16.489  1.00 18.96           C  
ATOM   3453  CE1 PHE B  48       3.865  -6.982 -14.970  1.00 19.12           C  
ATOM   3454  CE2 PHE B  48       3.150  -4.796 -15.632  1.00 18.41           C  
ATOM   3455  CZ  PHE B  48       2.963  -5.929 -14.875  1.00 18.87           C  
ATOM   3456  N   GLN B  49       8.361  -6.162 -14.721  1.00 18.94           N  
ATOM   3457  CA  GLN B  49       8.845  -7.170 -13.791  1.00 18.93           C  
ATOM   3458  C   GLN B  49       8.008  -7.263 -12.531  1.00 19.10           C  
ATOM   3459  O   GLN B  49       7.691  -6.250 -11.904  1.00 18.85           O  
ATOM   3460  CB  GLN B  49      10.316  -6.932 -13.435  1.00 18.82           C  
ATOM   3461  CG  GLN B  49      10.916  -8.008 -12.535  1.00 18.82           C  
ATOM   3462  CD  GLN B  49      12.431  -7.963 -12.480  1.00 19.65           C  
ATOM   3463  OE1 GLN B  49      13.038  -6.890 -12.429  1.00 19.98           O  
ATOM   3464  NE2 GLN B  49      13.050  -9.130 -12.477  1.00 19.92           N  
ATOM   3465  N   VAL B  50       7.646  -8.491 -12.173  1.00 19.41           N  
ATOM   3466  CA  VAL B  50       7.081  -8.781 -10.869  1.00 19.93           C  
ATOM   3467  C   VAL B  50       8.179  -9.335  -9.975  1.00 20.55           C  
ATOM   3468  O   VAL B  50       8.944 -10.207 -10.389  1.00 20.86           O  
ATOM   3469  CB  VAL B  50       5.937  -9.813 -10.965  1.00 19.82           C  
ATOM   3470  CG1 VAL B  50       5.337 -10.072  -9.594  1.00 19.30           C  
ATOM   3471  CG2 VAL B  50       4.872  -9.337 -11.935  1.00 19.67           C  
ATOM   3472  N   LEU B  51       8.271  -8.810  -8.760  1.00 20.90           N  
ATOM   3473  CA  LEU B  51       9.247  -9.286  -7.799  1.00 21.46           C  
ATOM   3474  C   LEU B  51       8.559  -9.670  -6.505  1.00 21.94           C  
ATOM   3475  O   LEU B  51       7.779  -8.894  -5.959  1.00 21.99           O  
ATOM   3476  CB  LEU B  51      10.305  -8.210  -7.530  1.00 21.37           C  
ATOM   3477  CG  LEU B  51      11.286  -7.877  -8.657  1.00 21.36           C  
ATOM   3478  CD1 LEU B  51      12.004  -6.576  -8.359  1.00 21.98           C  
ATOM   3479  CD2 LEU B  51      12.288  -9.002  -8.864  1.00 21.23           C  
ATOM   3480  N   GLU B  52       8.833 -10.878  -6.026  1.00 22.68           N  
ATOM   3481  CA  GLU B  52       8.292 -11.334  -4.747  1.00 23.65           C  
ATOM   3482  C   GLU B  52       9.410 -11.655  -3.764  1.00 24.13           C  
ATOM   3483  O   GLU B  52      10.384 -12.310  -4.112  1.00 24.12           O  
ATOM   3484  CB  GLU B  52       7.396 -12.561  -4.941  1.00 23.50           C  
ATOM   3485  CG  GLU B  52       6.270 -12.362  -5.935  1.00 23.79           C  
ATOM   3486  CD  GLU B  52       5.362 -13.575  -6.046  1.00 24.05           C  
ATOM   3487  OE1 GLU B  52       5.867 -14.684  -6.335  1.00 24.43           O  
ATOM   3488  OE2 GLU B  52       4.138 -13.417  -5.853  1.00 24.31           O  
ATOM   3489  N   GLY B  53       9.260 -11.186  -2.534  1.00 25.01           N  
ATOM   3490  CA  GLY B  53      10.255 -11.426  -1.494  1.00 26.04           C  
ATOM   3491  C   GLY B  53       9.974 -10.601  -0.258  1.00 26.76           C  
ATOM   3492  O   GLY B  53       8.881 -10.059  -0.100  1.00 26.71           O  
ATOM   3493  N   THR B  54      10.961 -10.506   0.625  1.00 27.55           N  
ATOM   3494  CA  THR B  54      10.822  -9.696   1.830  1.00 28.22           C  
ATOM   3495  C   THR B  54      10.918  -8.204   1.501  1.00 28.77           C  
ATOM   3496  O   THR B  54      11.471  -7.820   0.461  1.00 28.95           O  
ATOM   3497  CB  THR B  54      11.871 -10.070   2.888  1.00 28.18           C  
ATOM   3498  OG1 THR B  54      13.179  -9.761   2.399  1.00 28.15           O  
ATOM   3499  CG2 THR B  54      11.791 -11.557   3.215  1.00 28.13           C  
ATOM   3500  N   GLU B  55      10.363  -7.371   2.379  1.00 29.30           N  
ATOM   3501  CA  GLU B  55      10.316  -5.930   2.148  1.00 29.95           C  
ATOM   3502  C   GLU B  55      11.718  -5.348   2.012  1.00 30.13           C  
ATOM   3503  O   GLU B  55      11.974  -4.526   1.136  1.00 30.20           O  
ATOM   3504  CB  GLU B  55       9.562  -5.228   3.279  1.00 30.08           C  
ATOM   3505  CG  GLU B  55       9.140  -3.805   2.950  1.00 31.21           C  
ATOM   3506  CD  GLU B  55       8.663  -3.037   4.170  1.00 32.44           C  
ATOM   3507  OE1 GLU B  55       9.398  -3.014   5.182  1.00 33.38           O  
ATOM   3508  OE2 GLU B  55       7.558  -2.444   4.111  1.00 32.64           O  
ATOM   3509  N   GLU B  56      12.625  -5.805   2.869  1.00 30.44           N  
ATOM   3510  CA  GLU B  56      14.002  -5.322   2.872  1.00 30.92           C  
ATOM   3511  C   GLU B  56      14.791  -5.811   1.655  1.00 30.53           C  
ATOM   3512  O   GLU B  56      15.662  -5.101   1.153  1.00 30.74           O  
ATOM   3513  CB  GLU B  56      14.712  -5.733   4.164  1.00 30.85           C  
ATOM   3514  CG  GLU B  56      13.976  -5.308   5.439  1.00 32.02           C  
ATOM   3515  CD  GLU B  56      14.511  -5.997   6.694  1.00 32.71           C  
ATOM   3516  OE1 GLU B  56      15.539  -6.719   6.598  1.00 34.44           O  
ATOM   3517  OE2 GLU B  56      13.903  -5.814   7.778  1.00 34.13           O  
ATOM   3518  N   ALA B  57      14.486  -7.019   1.184  1.00 30.16           N  
ATOM   3519  CA  ALA B  57      15.144  -7.563  -0.009  1.00 30.06           C  
ATOM   3520  C   ALA B  57      14.721  -6.820  -1.278  1.00 30.07           C  
ATOM   3521  O   ALA B  57      15.561  -6.445  -2.098  1.00 29.98           O  
ATOM   3522  CB  ALA B  57      14.874  -9.050  -0.145  1.00 29.86           C  
ATOM   3523  N   LEU B  58      13.418  -6.592  -1.420  1.00 30.22           N  
ATOM   3524  CA  LEU B  58      12.880  -5.899  -2.592  1.00 30.27           C  
ATOM   3525  C   LEU B  58      13.262  -4.417  -2.645  1.00 30.33           C  
ATOM   3526  O   LEU B  58      13.428  -3.856  -3.726  1.00 30.13           O  
ATOM   3527  CB  LEU B  58      11.361  -6.067  -2.671  1.00 30.23           C  
ATOM   3528  CG  LEU B  58      10.858  -7.490  -2.926  1.00 29.96           C  
ATOM   3529  CD1 LEU B  58       9.370  -7.485  -3.237  1.00 29.89           C  
ATOM   3530  CD2 LEU B  58      11.637  -8.142  -4.051  1.00 29.83           C  
ATOM   3531  N   GLU B  59      13.403  -3.793  -1.476  1.00 30.53           N  
ATOM   3532  CA  GLU B  59      13.872  -2.402  -1.392  1.00 30.86           C  
ATOM   3533  C   GLU B  59      15.313  -2.270  -1.887  1.00 30.51           C  
ATOM   3534  O   GLU B  59      15.636  -1.363  -2.659  1.00 30.64           O  
ATOM   3535  CB  GLU B  59      13.783  -1.890   0.048  1.00 31.08           C  
ATOM   3536  CG  GLU B  59      12.425  -1.349   0.454  1.00 31.62           C  
ATOM   3537  CD  GLU B  59      12.386  -0.936   1.918  1.00 31.96           C  
ATOM   3538  OE1 GLU B  59      12.711  -1.780   2.785  1.00 33.12           O  
ATOM   3539  OE2 GLU B  59      12.038   0.234   2.201  1.00 33.26           O  
ATOM   3540  N   SER B  60      16.174  -3.175  -1.428  1.00 30.12           N  
ATOM   3541  CA  SER B  60      17.580  -3.174  -1.817  1.00 29.76           C  
ATOM   3542  C   SER B  60      17.744  -3.431  -3.313  1.00 29.50           C  
ATOM   3543  O   SER B  60      18.575  -2.803  -3.970  1.00 29.42           O  
ATOM   3544  CB  SER B  60      18.359  -4.219  -1.014  1.00 29.78           C  
ATOM   3545  OG  SER B  60      19.705  -4.304  -1.452  1.00 29.93           O  
ATOM   3546  N   LEU B  61      16.942  -4.352  -3.844  1.00 29.22           N  
ATOM   3547  CA  LEU B  61      17.005  -4.695  -5.261  1.00 29.07           C  
ATOM   3548  C   LEU B  61      16.499  -3.551  -6.133  1.00 28.91           C  
ATOM   3549  O   LEU B  61      17.103  -3.228  -7.151  1.00 28.86           O  
ATOM   3550  CB  LEU B  61      16.222  -5.985  -5.551  1.00 28.94           C  
ATOM   3551  CG  LEU B  61      16.189  -6.466  -7.013  1.00 28.97           C  
ATOM   3552  CD1 LEU B  61      17.586  -6.525  -7.618  1.00 29.02           C  
ATOM   3553  CD2 LEU B  61      15.503  -7.813  -7.130  1.00 28.98           C  
ATOM   3554  N   PHE B  62      15.405  -2.923  -5.709  1.00 28.90           N  
ATOM   3555  CA  PHE B  62      14.800  -1.835  -6.473  1.00 28.80           C  
ATOM   3556  C   PHE B  62      15.719  -0.627  -6.575  1.00 28.74           C  
ATOM   3557  O   PHE B  62      15.705   0.079  -7.578  1.00 28.70           O  
ATOM   3558  CB  PHE B  62      13.462  -1.426  -5.866  1.00 28.87           C  
ATOM   3559  CG  PHE B  62      12.552  -0.720  -6.827  1.00 28.91           C  
ATOM   3560  CD1 PHE B  62      11.898   0.447  -6.455  1.00 29.09           C  
ATOM   3561  CD2 PHE B  62      12.352  -1.219  -8.111  1.00 28.63           C  
ATOM   3562  CE1 PHE B  62      11.056   1.102  -7.341  1.00 28.96           C  
ATOM   3563  CE2 PHE B  62      11.516  -0.571  -8.998  1.00 28.74           C  
ATOM   3564  CZ  PHE B  62      10.866   0.595  -8.612  1.00 28.90           C  
ATOM   3565  N   SER B  63      16.515  -0.395  -5.529  1.00 28.75           N  
ATOM   3566  CA  SER B  63      17.571   0.625  -5.564  1.00 28.75           C  
ATOM   3567  C   SER B  63      18.504   0.396  -6.735  1.00 28.54           C  
ATOM   3568  O   SER B  63      18.749   1.303  -7.527  1.00 28.56           O  
ATOM   3569  CB  SER B  63      18.377   0.620  -4.264  1.00 28.85           C  
ATOM   3570  OG  SER B  63      17.723   1.357  -3.250  1.00 29.82           O  
ATOM   3571  N   GLU B  64      19.020  -0.826  -6.841  1.00 28.33           N  
ATOM   3572  CA  GLU B  64      19.930  -1.193  -7.921  1.00 28.36           C  
ATOM   3573  C   GLU B  64      19.238  -1.153  -9.285  1.00 28.04           C  
ATOM   3574  O   GLU B  64      19.811  -0.662 -10.261  1.00 27.73           O  
ATOM   3575  CB  GLU B  64      20.527  -2.579  -7.670  1.00 28.58           C  
ATOM   3576  CG  GLU B  64      21.576  -2.611  -6.565  1.00 29.82           C  
ATOM   3577  CD  GLU B  64      21.500  -3.875  -5.728  1.00 31.71           C  
ATOM   3578  OE1 GLU B  64      21.560  -4.982  -6.307  1.00 32.06           O  
ATOM   3579  OE2 GLU B  64      21.374  -3.761  -4.488  1.00 32.65           O  
ATOM   3580  N   ILE B  65      18.000  -1.657  -9.335  1.00 27.77           N  
ATOM   3581  CA  ILE B  65      17.220  -1.709 -10.581  1.00 27.64           C  
ATOM   3582  C   ILE B  65      16.883  -0.310 -11.113  1.00 27.75           C  
ATOM   3583  O   ILE B  65      16.914  -0.078 -12.321  1.00 27.72           O  
ATOM   3584  CB  ILE B  65      15.914  -2.543 -10.417  1.00 27.54           C  
ATOM   3585  CG1 ILE B  65      16.246  -4.023 -10.231  1.00 27.22           C  
ATOM   3586  CG2 ILE B  65      14.994  -2.357 -11.624  1.00 27.00           C  
ATOM   3587  CD1 ILE B  65      15.038  -4.929 -10.251  1.00 27.52           C  
ATOM   3588  N   GLN B  66      16.587   0.619 -10.206  1.00 27.86           N  
ATOM   3589  CA  GLN B  66      16.326   2.014 -10.590  1.00 28.20           C  
ATOM   3590  C   GLN B  66      17.596   2.722 -11.050  1.00 28.25           C  
ATOM   3591  O   GLN B  66      17.540   3.693 -11.804  1.00 28.27           O  
ATOM   3592  CB  GLN B  66      15.692   2.783  -9.434  1.00 28.23           C  
ATOM   3593  CG  GLN B  66      14.199   2.560  -9.289  1.00 28.48           C  
ATOM   3594  CD  GLN B  66      13.608   3.337  -8.136  1.00 29.32           C  
ATOM   3595  OE1 GLN B  66      12.768   4.214  -8.332  1.00 29.72           O  
ATOM   3596  NE2 GLN B  66      14.052   3.026  -6.919  1.00 29.32           N  
ATOM   3597  N   SER B  67      18.737   2.215 -10.598  1.00 28.42           N  
ATOM   3598  CA  SER B  67      20.026   2.825 -10.878  1.00 28.46           C  
ATOM   3599  C   SER B  67      20.618   2.270 -12.177  1.00 28.47           C  
ATOM   3600  O   SER B  67      21.622   2.774 -12.680  1.00 28.63           O  
ATOM   3601  CB  SER B  67      20.981   2.565  -9.712  1.00 28.39           C  
ATOM   3602  OG  SER B  67      21.744   3.712  -9.410  1.00 29.09           O  
ATOM   3603  N   ASP B  68      19.979   1.235 -12.715  1.00 28.44           N  
ATOM   3604  CA  ASP B  68      20.512   0.488 -13.855  1.00 28.24           C  
ATOM   3605  C   ASP B  68      20.457   1.315 -15.148  1.00 27.94           C  
ATOM   3606  O   ASP B  68      19.402   1.818 -15.521  1.00 28.07           O  
ATOM   3607  CB  ASP B  68      19.736  -0.821 -14.023  1.00 28.18           C  
ATOM   3608  CG  ASP B  68      20.519  -1.878 -14.779  1.00 29.03           C  
ATOM   3609  OD1 ASP B  68      21.044  -1.574 -15.870  1.00 29.64           O  
ATOM   3610  OD2 ASP B  68      20.582  -3.029 -14.294  1.00 29.32           O  
ATOM   3611  N   PRO B  69      21.612   1.471 -15.820  1.00 27.80           N  
ATOM   3612  CA  PRO B  69      21.708   2.197 -17.096  1.00 27.53           C  
ATOM   3613  C   PRO B  69      21.118   1.444 -18.302  1.00 27.29           C  
ATOM   3614  O   PRO B  69      20.980   2.021 -19.381  1.00 27.15           O  
ATOM   3615  CB  PRO B  69      23.221   2.382 -17.276  1.00 27.56           C  
ATOM   3616  CG  PRO B  69      23.828   1.244 -16.535  1.00 27.51           C  
ATOM   3617  CD  PRO B  69      22.933   0.999 -15.352  1.00 27.81           C  
ATOM   3618  N   ARG B  70      20.781   0.171 -18.119  1.00 27.16           N  
ATOM   3619  CA  ARG B  70      20.248  -0.643 -19.214  1.00 27.04           C  
ATOM   3620  C   ARG B  70      18.787  -0.320 -19.520  1.00 26.87           C  
ATOM   3621  O   ARG B  70      18.246  -0.773 -20.527  1.00 26.86           O  
ATOM   3622  CB  ARG B  70      20.401  -2.133 -18.908  1.00 27.11           C  
ATOM   3623  CG  ARG B  70      21.798  -2.683 -19.147  1.00 27.40           C  
ATOM   3624  CD  ARG B  70      21.911  -4.127 -18.657  1.00 27.83           C  
ATOM   3625  NE  ARG B  70      21.799  -4.221 -17.200  1.00 28.31           N  
ATOM   3626  CZ  ARG B  70      22.035  -5.326 -16.498  1.00 28.41           C  
ATOM   3627  NH1 ARG B  70      22.392  -6.445 -17.113  1.00 28.66           N  
ATOM   3628  NH2 ARG B  70      21.916  -5.311 -15.179  1.00 28.61           N  
ATOM   3629  N   HIS B  71      18.149   0.445 -18.636  1.00 26.71           N  
ATOM   3630  CA  HIS B  71      16.783   0.918 -18.868  1.00 26.59           C  
ATOM   3631  C   HIS B  71      16.528   2.277 -18.210  1.00 26.72           C  
ATOM   3632  O   HIS B  71      17.359   2.777 -17.451  1.00 26.81           O  
ATOM   3633  CB  HIS B  71      15.749  -0.123 -18.401  1.00 26.41           C  
ATOM   3634  CG  HIS B  71      15.716  -0.332 -16.916  1.00 26.02           C  
ATOM   3635  ND1 HIS B  71      14.731  -1.066 -16.293  1.00 25.35           N  
ATOM   3636  CD2 HIS B  71      16.543   0.097 -15.931  1.00 25.26           C  
ATOM   3637  CE1 HIS B  71      14.956  -1.088 -14.992  1.00 24.77           C  
ATOM   3638  NE2 HIS B  71      16.048  -0.388 -14.747  1.00 24.59           N  
ATOM   3639  N   ARG B  72      15.380   2.867 -18.516  1.00 26.89           N  
ATOM   3640  CA  ARG B  72      15.015   4.170 -17.981  1.00 27.16           C  
ATOM   3641  C   ARG B  72      13.517   4.231 -17.735  1.00 27.17           C  
ATOM   3642  O   ARG B  72      12.792   3.277 -18.030  1.00 27.00           O  
ATOM   3643  CB  ARG B  72      15.421   5.282 -18.951  1.00 27.32           C  
ATOM   3644  CG  ARG B  72      14.639   5.270 -20.257  1.00 27.97           C  
ATOM   3645  CD  ARG B  72      14.943   6.478 -21.094  1.00 29.05           C  
ATOM   3646  NE  ARG B  72      14.396   6.345 -22.438  1.00 30.44           N  
ATOM   3647  CZ  ARG B  72      14.735   7.120 -23.464  1.00 31.73           C  
ATOM   3648  NH1 ARG B  72      15.628   8.093 -23.300  1.00 31.77           N  
ATOM   3649  NH2 ARG B  72      14.177   6.928 -24.653  1.00 32.08           N  
ATOM   3650  N   ASP B  73      13.060   5.365 -17.200  1.00 27.27           N  
ATOM   3651  CA  ASP B  73      11.641   5.595 -16.939  1.00 27.21           C  
ATOM   3652  C   ASP B  73      11.015   4.451 -16.148  1.00 26.96           C  
ATOM   3653  O   ASP B  73       9.988   3.900 -16.544  1.00 26.89           O  
ATOM   3654  CB  ASP B  73      10.879   5.834 -18.250  1.00 27.36           C  
ATOM   3655  CG  ASP B  73      11.342   7.087 -18.974  1.00 28.04           C  
ATOM   3656  OD1 ASP B  73      11.550   8.121 -18.300  1.00 28.89           O  
ATOM   3657  OD2 ASP B  73      11.501   7.039 -20.214  1.00 29.06           O  
ATOM   3658  N   VAL B  74      11.665   4.084 -15.042  1.00 26.73           N  
ATOM   3659  CA  VAL B  74      11.140   3.074 -14.133  1.00 26.51           C  
ATOM   3660  C   VAL B  74       9.883   3.602 -13.462  1.00 26.39           C  
ATOM   3661  O   VAL B  74       9.912   4.634 -12.800  1.00 26.38           O  
ATOM   3662  CB  VAL B  74      12.179   2.690 -13.047  1.00 26.58           C  
ATOM   3663  CG1 VAL B  74      11.626   1.603 -12.133  1.00 26.13           C  
ATOM   3664  CG2 VAL B  74      13.480   2.238 -13.690  1.00 26.65           C  
ATOM   3665  N   VAL B  75       8.774   2.904 -13.667  1.00 26.43           N  
ATOM   3666  CA  VAL B  75       7.487   3.339 -13.148  1.00 26.63           C  
ATOM   3667  C   VAL B  75       6.905   2.281 -12.216  1.00 26.78           C  
ATOM   3668  O   VAL B  75       6.572   1.181 -12.645  1.00 26.87           O  
ATOM   3669  CB  VAL B  75       6.477   3.638 -14.295  1.00 26.73           C  
ATOM   3670  CG1 VAL B  75       5.145   4.063 -13.732  1.00 26.39           C  
ATOM   3671  CG2 VAL B  75       7.022   4.716 -15.231  1.00 26.78           C  
ATOM   3672  N   GLU B  76       6.796   2.624 -10.938  1.00 27.02           N  
ATOM   3673  CA  GLU B  76       6.244   1.717  -9.941  1.00 27.33           C  
ATOM   3674  C   GLU B  76       4.722   1.593 -10.087  1.00 27.54           C  
ATOM   3675  O   GLU B  76       4.004   2.598 -10.121  1.00 27.40           O  
ATOM   3676  CB  GLU B  76       6.605   2.201  -8.541  1.00 27.34           C  
ATOM   3677  CG  GLU B  76       6.367   1.187  -7.449  1.00 28.07           C  
ATOM   3678  CD  GLU B  76       6.864   1.666  -6.101  1.00 29.62           C  
ATOM   3679  OE1 GLU B  76       7.850   2.437  -6.064  1.00 30.21           O  
ATOM   3680  OE2 GLU B  76       6.267   1.279  -5.077  1.00 30.41           O  
ATOM   3681  N   LEU B  77       4.241   0.357 -10.171  1.00 27.83           N  
ATOM   3682  CA  LEU B  77       2.828   0.098 -10.432  1.00 28.19           C  
ATOM   3683  C   LEU B  77       2.127  -0.482  -9.215  1.00 28.54           C  
ATOM   3684  O   LEU B  77       0.980  -0.142  -8.926  1.00 28.33           O  
ATOM   3685  CB  LEU B  77       2.667  -0.849 -11.625  1.00 28.19           C  
ATOM   3686  CG  LEU B  77       3.348  -0.438 -12.931  1.00 27.89           C  
ATOM   3687  CD1 LEU B  77       3.061  -1.459 -14.023  1.00 27.61           C  
ATOM   3688  CD2 LEU B  77       2.897   0.952 -13.352  1.00 27.45           C  
ATOM   3689  N   MET B  78       2.821  -1.366  -8.510  1.00 29.13           N  
ATOM   3690  CA  MET B  78       2.254  -2.036  -7.351  1.00 29.80           C  
ATOM   3691  C   MET B  78       3.324  -2.339  -6.315  1.00 29.91           C  
ATOM   3692  O   MET B  78       4.409  -2.813  -6.648  1.00 29.87           O  
ATOM   3693  CB  MET B  78       1.552  -3.329  -7.776  1.00 29.76           C  
ATOM   3694  CG  MET B  78       0.939  -4.104  -6.635  1.00 29.82           C  
ATOM   3695  SD  MET B  78       0.177  -5.638  -7.179  1.00 30.86           S  
ATOM   3696  CE  MET B  78      -0.382  -6.311  -5.605  1.00 30.48           C  
ATOM   3697  N   ARG B  79       3.014  -2.048  -5.059  1.00 30.48           N  
ATOM   3698  CA  ARG B  79       3.861  -2.445  -3.945  1.00 31.07           C  
ATOM   3699  C   ARG B  79       3.006  -2.677  -2.721  1.00 31.31           C  
ATOM   3700  O   ARG B  79       2.469  -1.733  -2.145  1.00 31.50           O  
ATOM   3701  CB  ARG B  79       4.918  -1.377  -3.652  1.00 31.13           C  
ATOM   3702  CG  ARG B  79       5.881  -1.750  -2.529  1.00 31.90           C  
ATOM   3703  CD  ARG B  79       6.505  -0.517  -1.898  1.00 32.85           C  
ATOM   3704  NE  ARG B  79       7.360   0.209  -2.835  1.00 33.93           N  
ATOM   3705  CZ  ARG B  79       8.669   0.008  -2.972  1.00 34.10           C  
ATOM   3706  NH1 ARG B  79       9.285  -0.906  -2.232  1.00 34.15           N  
ATOM   3707  NH2 ARG B  79       9.362   0.724  -3.852  1.00 34.24           N  
ATOM   3708  N   ASP B  80       2.871  -3.938  -2.330  1.00 31.65           N  
ATOM   3709  CA  ASP B  80       2.032  -4.294  -1.198  1.00 32.02           C  
ATOM   3710  C   ASP B  80       2.494  -5.599  -0.551  1.00 32.09           C  
ATOM   3711  O   ASP B  80       3.302  -6.336  -1.121  1.00 32.03           O  
ATOM   3712  CB  ASP B  80       0.569  -4.408  -1.639  1.00 32.23           C  
ATOM   3713  CG  ASP B  80      -0.386  -3.704  -0.686  1.00 33.34           C  
ATOM   3714  OD1 ASP B  80      -0.035  -3.527   0.503  1.00 34.75           O  
ATOM   3715  OD2 ASP B  80      -1.491  -3.324  -1.128  1.00 34.51           O  
ATOM   3716  N   TYR B  81       1.984  -5.871   0.646  1.00 32.11           N  
ATOM   3717  CA  TYR B  81       2.255  -7.129   1.324  1.00 32.20           C  
ATOM   3718  C   TYR B  81       1.480  -8.270   0.671  1.00 32.25           C  
ATOM   3719  O   TYR B  81       0.316  -8.109   0.297  1.00 32.33           O  
ATOM   3720  CB  TYR B  81       1.904  -7.024   2.811  1.00 32.26           C  
ATOM   3721  CG  TYR B  81       2.681  -5.949   3.537  1.00 32.51           C  
ATOM   3722  CD1 TYR B  81       3.996  -6.169   3.941  1.00 33.18           C  
ATOM   3723  CD2 TYR B  81       2.108  -4.706   3.806  1.00 32.66           C  
ATOM   3724  CE1 TYR B  81       4.723  -5.180   4.600  1.00 32.87           C  
ATOM   3725  CE2 TYR B  81       2.824  -3.712   4.465  1.00 32.61           C  
ATOM   3726  CZ  TYR B  81       4.133  -3.958   4.860  1.00 32.66           C  
ATOM   3727  OH  TYR B  81       4.853  -2.984   5.511  1.00 33.04           O  
ATOM   3728  N   SER B  82       2.137  -9.414   0.523  1.00 32.13           N  
ATOM   3729  CA  SER B  82       1.525 -10.572  -0.108  1.00 32.12           C  
ATOM   3730  C   SER B  82       1.363 -11.719   0.889  1.00 32.08           C  
ATOM   3731  O   SER B  82       2.107 -11.815   1.863  1.00 32.24           O  
ATOM   3732  CB  SER B  82       2.357 -11.024  -1.308  1.00 32.12           C  
ATOM   3733  OG  SER B  82       1.803 -12.182  -1.908  1.00 32.59           O  
ATOM   3734  N   ALA B  83       0.385 -12.586   0.633  1.00 31.99           N  
ATOM   3735  CA  ALA B  83       0.091 -13.712   1.520  1.00 31.79           C  
ATOM   3736  C   ALA B  83       0.773 -14.997   1.049  1.00 31.69           C  
ATOM   3737  O   ALA B  83       1.064 -15.888   1.848  1.00 31.58           O  
ATOM   3738  CB  ALA B  83      -1.398 -13.918   1.621  1.00 31.78           C  
ATOM   3739  N   TYR B  84       1.006 -15.088  -0.258  1.00 31.56           N  
ATOM   3740  CA  TYR B  84       1.621 -16.265  -0.862  1.00 31.32           C  
ATOM   3741  C   TYR B  84       2.373 -15.861  -2.119  1.00 31.23           C  
ATOM   3742  O   TYR B  84       2.012 -14.886  -2.778  1.00 31.32           O  
ATOM   3743  CB  TYR B  84       0.556 -17.327  -1.195  1.00 31.14           C  
ATOM   3744  CG  TYR B  84      -0.424 -16.913  -2.279  1.00 30.91           C  
ATOM   3745  CD1 TYR B  84      -1.550 -16.145  -1.975  1.00 30.67           C  
ATOM   3746  CD2 TYR B  84      -0.230 -17.302  -3.606  1.00 30.74           C  
ATOM   3747  CE1 TYR B  84      -2.450 -15.761  -2.965  1.00 30.60           C  
ATOM   3748  CE2 TYR B  84      -1.124 -16.927  -4.604  1.00 30.75           C  
ATOM   3749  CZ  TYR B  84      -2.232 -16.155  -4.278  1.00 31.08           C  
ATOM   3750  OH  TYR B  84      -3.121 -15.781  -5.265  1.00 30.89           O  
ATOM   3751  N   ARG B  85       3.432 -16.597  -2.437  1.00 31.12           N  
ATOM   3752  CA  ARG B  85       4.166 -16.375  -3.677  1.00 30.98           C  
ATOM   3753  C   ARG B  85       3.378 -16.893  -4.869  1.00 31.03           C  
ATOM   3754  O   ARG B  85       3.034 -18.068  -4.930  1.00 30.95           O  
ATOM   3755  CB  ARG B  85       5.537 -17.051  -3.623  1.00 30.86           C  
ATOM   3756  CG  ARG B  85       6.536 -16.328  -2.763  1.00 30.35           C  
ATOM   3757  CD  ARG B  85       7.791 -17.147  -2.563  1.00 29.58           C  
ATOM   3758  NE  ARG B  85       8.663 -16.550  -1.554  1.00 29.26           N  
ATOM   3759  CZ  ARG B  85       9.579 -15.617  -1.808  1.00 28.75           C  
ATOM   3760  NH1 ARG B  85       9.752 -15.163  -3.046  1.00 27.84           N  
ATOM   3761  NH2 ARG B  85      10.318 -15.134  -0.822  1.00 28.80           N  
ATOM   3762  N   ARG B  86       3.078 -16.002  -5.805  1.00 31.33           N  
ATOM   3763  CA  ARG B  86       2.448 -16.390  -7.060  1.00 31.76           C  
ATOM   3764  C   ARG B  86       3.448 -17.131  -7.936  1.00 32.02           C  
ATOM   3765  O   ARG B  86       3.100 -18.096  -8.606  1.00 32.25           O  
ATOM   3766  CB  ARG B  86       1.907 -15.162  -7.796  1.00 31.69           C  
ATOM   3767  CG  ARG B  86       0.535 -14.692  -7.326  1.00 32.08           C  
ATOM   3768  CD  ARG B  86       0.594 -14.032  -5.956  1.00 32.57           C  
ATOM   3769  NE  ARG B  86      -0.627 -13.288  -5.654  1.00 33.33           N  
ATOM   3770  CZ  ARG B  86      -0.989 -12.904  -4.432  1.00 33.52           C  
ATOM   3771  NH1 ARG B  86      -0.231 -13.207  -3.383  1.00 33.80           N  
ATOM   3772  NH2 ARG B  86      -2.117 -12.230  -4.254  1.00 33.00           N  
ATOM   3773  N   PHE B  87       4.696 -16.676  -7.915  1.00 32.48           N  
ATOM   3774  CA  PHE B  87       5.776 -17.360  -8.609  1.00 33.02           C  
ATOM   3775  C   PHE B  87       6.662 -18.105  -7.626  1.00 33.64           C  
ATOM   3776  O   PHE B  87       7.344 -17.498  -6.805  1.00 33.69           O  
ATOM   3777  CB  PHE B  87       6.589 -16.371  -9.442  1.00 32.84           C  
ATOM   3778  CG  PHE B  87       5.837 -15.818 -10.609  1.00 32.36           C  
ATOM   3779  CD1 PHE B  87       5.846 -16.479 -11.831  1.00 32.03           C  
ATOM   3780  CD2 PHE B  87       5.079 -14.660 -10.479  1.00 31.71           C  
ATOM   3781  CE1 PHE B  87       5.129 -15.990 -12.905  1.00 32.22           C  
ATOM   3782  CE2 PHE B  87       4.360 -14.160 -11.549  1.00 31.67           C  
ATOM   3783  CZ  PHE B  87       4.381 -14.826 -12.765  1.00 32.33           C  
ATOM   3784  N   HIS B  88       6.625 -19.430  -7.703  1.00 34.37           N  
ATOM   3785  CA  HIS B  88       7.235 -20.285  -6.687  1.00 35.17           C  
ATOM   3786  C   HIS B  88       8.575 -20.842  -7.145  1.00 35.44           C  
ATOM   3787  O   HIS B  88       9.402 -21.238  -6.323  1.00 35.57           O  
ATOM   3788  CB  HIS B  88       6.283 -21.425  -6.308  1.00 35.19           C  
ATOM   3789  CG  HIS B  88       5.104 -21.553  -7.223  1.00 36.22           C  
ATOM   3790  ND1 HIS B  88       5.205 -22.057  -8.504  1.00 36.90           N  
ATOM   3791  CD2 HIS B  88       3.803 -21.217  -7.052  1.00 36.58           C  
ATOM   3792  CE1 HIS B  88       4.015 -22.033  -9.079  1.00 36.91           C  
ATOM   3793  NE2 HIS B  88       3.147 -21.530  -8.219  1.00 37.34           N  
ATOM   3794  N   GLY B  89       8.793 -20.845  -8.460  1.00 35.68           N  
ATOM   3795  CA  GLY B  89      10.027 -21.371  -9.041  1.00 36.00           C  
ATOM   3796  C   GLY B  89      11.275 -20.589  -8.658  1.00 36.28           C  
ATOM   3797  O   GLY B  89      11.194 -19.482  -8.118  1.00 36.43           O  
ATOM   3798  N   THR B  90      12.433 -21.170  -8.952  1.00 36.45           N  
ATOM   3799  CA  THR B  90      13.721 -20.572  -8.606  1.00 36.54           C  
ATOM   3800  C   THR B  90      14.054 -19.354  -9.477  1.00 36.40           C  
ATOM   3801  O   THR B  90      14.001 -19.418 -10.712  1.00 36.33           O  
ATOM   3802  CB  THR B  90      14.866 -21.621  -8.720  1.00 36.68           C  
ATOM   3803  OG1 THR B  90      14.859 -22.469  -7.563  1.00 37.08           O  
ATOM   3804  CG2 THR B  90      16.231 -20.940  -8.848  1.00 36.77           C  
ATOM   3805  N   GLY B  91      14.368 -18.241  -8.820  1.00 36.37           N  
ATOM   3806  CA  GLY B  91      15.051 -17.124  -9.470  1.00 36.18           C  
ATOM   3807  C   GLY B  91      14.165 -16.213 -10.298  1.00 36.09           C  
ATOM   3808  O   GLY B  91      13.312 -15.494  -9.761  1.00 36.04           O  
ATOM   3809  N   MET B  92      14.374 -16.242 -11.615  1.00 35.81           N  
ATOM   3810  CA  MET B  92      13.836 -15.224 -12.506  1.00 35.36           C  
ATOM   3811  C   MET B  92      13.639 -15.767 -13.911  1.00 35.09           C  
ATOM   3812  O   MET B  92      14.597 -16.152 -14.579  1.00 34.95           O  
ATOM   3813  CB  MET B  92      14.763 -13.997 -12.532  1.00 35.40           C  
ATOM   3814  CG  MET B  92      14.217 -12.787 -13.300  1.00 35.39           C  
ATOM   3815  SD  MET B  92      12.508 -12.356 -12.888  1.00 36.11           S  
ATOM   3816  CE  MET B  92      12.606 -12.119 -11.110  1.00 35.84           C  
ATOM   3817  N   ARG B  93      12.386 -15.803 -14.349  1.00 34.87           N  
ATOM   3818  CA  ARG B  93      12.052 -16.226 -15.700  1.00 34.70           C  
ATOM   3819  C   ARG B  93      11.838 -15.011 -16.580  1.00 34.39           C  
ATOM   3820  O   ARG B  93      11.352 -13.980 -16.119  1.00 34.51           O  
ATOM   3821  CB  ARG B  93      10.788 -17.081 -15.691  1.00 34.91           C  
ATOM   3822  CG  ARG B  93      10.763 -18.142 -14.610  1.00 35.77           C  
ATOM   3823  CD  ARG B  93       9.495 -18.974 -14.685  1.00 37.14           C  
ATOM   3824  NE  ARG B  93       9.714 -20.341 -14.216  1.00 37.76           N  
ATOM   3825  CZ  ARG B  93      10.067 -21.356 -15.002  1.00 38.26           C  
ATOM   3826  NH1 ARG B  93      10.237 -21.165 -16.308  1.00 38.58           N  
ATOM   3827  NH2 ARG B  93      10.247 -22.564 -14.485  1.00 38.30           N  
ATOM   3828  N   ILE B  94      12.204 -15.132 -17.850  1.00 33.99           N  
ATOM   3829  CA  ILE B  94      11.985 -14.057 -18.806  1.00 33.74           C  
ATOM   3830  C   ILE B  94      11.043 -14.493 -19.932  1.00 33.58           C  
ATOM   3831  O   ILE B  94      11.153 -15.605 -20.458  1.00 33.60           O  
ATOM   3832  CB  ILE B  94      13.319 -13.519 -19.385  1.00 33.85           C  
ATOM   3833  CG1 ILE B  94      13.059 -12.405 -20.404  1.00 33.60           C  
ATOM   3834  CG2 ILE B  94      14.133 -14.643 -19.995  1.00 34.06           C  
ATOM   3835  CD1 ILE B  94      14.301 -11.684 -20.850  1.00 34.08           C  
ATOM   3836  N   LEU B  95      10.111 -13.612 -20.281  1.00 33.22           N  
ATOM   3837  CA  LEU B  95       9.070 -13.929 -21.234  1.00 32.99           C  
ATOM   3838  C   LEU B  95       9.018 -12.864 -22.328  1.00 32.84           C  
ATOM   3839  O   LEU B  95       8.389 -11.816 -22.156  1.00 32.92           O  
ATOM   3840  CB  LEU B  95       7.726 -14.012 -20.512  1.00 33.11           C  
ATOM   3841  CG  LEU B  95       6.768 -15.143 -20.883  1.00 33.33           C  
ATOM   3842  CD1 LEU B  95       6.063 -15.661 -19.634  1.00 33.35           C  
ATOM   3843  CD2 LEU B  95       5.759 -14.676 -21.916  1.00 33.41           C  
ATOM   3844  N   ASP B  96       9.705 -13.124 -23.442  1.00 32.57           N  
ATOM   3845  CA  ASP B  96       9.708 -12.205 -24.586  1.00 32.33           C  
ATOM   3846  C   ASP B  96       8.374 -12.267 -25.329  1.00 32.20           C  
ATOM   3847  O   ASP B  96       8.064 -13.264 -25.983  1.00 32.10           O  
ATOM   3848  CB  ASP B  96      10.861 -12.538 -25.539  1.00 32.26           C  
ATOM   3849  CG  ASP B  96      11.176 -11.399 -26.509  1.00 32.26           C  
ATOM   3850  OD1 ASP B  96      10.318 -10.513 -26.707  1.00 31.23           O  
ATOM   3851  OD2 ASP B  96      12.292 -11.397 -27.077  1.00 33.13           O  
ATOM   3852  N   LEU B  97       7.604 -11.184 -25.241  1.00 32.12           N  
ATOM   3853  CA  LEU B  97       6.228 -11.158 -25.742  1.00 32.34           C  
ATOM   3854  C   LEU B  97       6.142 -11.124 -27.269  1.00 32.49           C  
ATOM   3855  O   LEU B  97       5.102 -11.455 -27.846  1.00 32.56           O  
ATOM   3856  CB  LEU B  97       5.462  -9.973 -25.151  1.00 32.20           C  
ATOM   3857  CG  LEU B  97       5.281  -9.940 -23.632  1.00 32.21           C  
ATOM   3858  CD1 LEU B  97       4.451  -8.734 -23.226  1.00 32.26           C  
ATOM   3859  CD2 LEU B  97       4.639 -11.219 -23.137  1.00 31.85           C  
ATOM   3860  N   ARG B  98       7.235 -10.720 -27.915  1.00 32.73           N  
ATOM   3861  CA  ARG B  98       7.295 -10.650 -29.379  1.00 32.93           C  
ATOM   3862  C   ARG B  98       7.125 -12.023 -30.021  1.00 33.15           C  
ATOM   3863  O   ARG B  98       6.771 -12.129 -31.196  1.00 33.09           O  
ATOM   3864  CB  ARG B  98       8.616 -10.019 -29.834  1.00 32.70           C  
ATOM   3865  CG  ARG B  98       8.615  -8.500 -29.829  1.00 32.52           C  
ATOM   3866  CD  ARG B  98      10.006  -7.942 -30.095  1.00 31.62           C  
ATOM   3867  NE  ARG B  98      10.985  -8.453 -29.138  1.00 31.54           N  
ATOM   3868  CZ  ARG B  98      12.262  -8.083 -29.097  1.00 31.54           C  
ATOM   3869  NH1 ARG B  98      12.726  -7.192 -29.964  1.00 31.60           N  
ATOM   3870  NH2 ARG B  98      13.078  -8.609 -28.191  1.00 31.35           N  
ATOM   3871  N   LEU B  99       7.364 -13.070 -29.237  1.00 33.49           N  
ATOM   3872  CA  LEU B  99       7.344 -14.436 -29.743  1.00 34.12           C  
ATOM   3873  C   LEU B  99       6.069 -15.182 -29.339  1.00 34.64           C  
ATOM   3874  O   LEU B  99       6.056 -16.411 -29.263  1.00 34.56           O  
ATOM   3875  CB  LEU B  99       8.584 -15.194 -29.260  1.00 33.99           C  
ATOM   3876  CG  LEU B  99       9.924 -14.471 -29.440  1.00 33.88           C  
ATOM   3877  CD1 LEU B  99      11.002 -15.111 -28.580  1.00 33.79           C  
ATOM   3878  CD2 LEU B  99      10.345 -14.432 -30.909  1.00 33.67           C  
ATOM   3879  N   PHE B 100       4.999 -14.427 -29.093  1.00 35.52           N  
ATOM   3880  CA  PHE B 100       3.709 -15.001 -28.708  1.00 36.38           C  
ATOM   3881  C   PHE B 100       2.571 -14.306 -29.433  1.00 37.21           C  
ATOM   3882  O   PHE B 100       2.552 -13.078 -29.545  1.00 37.25           O  
ATOM   3883  CB  PHE B 100       3.493 -14.873 -27.198  1.00 36.29           C  
ATOM   3884  CG  PHE B 100       4.238 -15.891 -26.387  1.00 36.21           C  
ATOM   3885  CD1 PHE B 100       5.447 -15.569 -25.784  1.00 35.94           C  
ATOM   3886  CD2 PHE B 100       3.724 -17.170 -26.213  1.00 35.91           C  
ATOM   3887  CE1 PHE B 100       6.135 -16.508 -25.030  1.00 36.00           C  
ATOM   3888  CE2 PHE B 100       4.405 -18.111 -25.458  1.00 35.92           C  
ATOM   3889  CZ  PHE B 100       5.611 -17.780 -24.866  1.00 36.13           C  
ATOM   3890  N   GLU B 101       1.612 -15.090 -29.912  1.00 38.32           N  
ATOM   3891  CA  GLU B 101       0.396 -14.529 -30.488  1.00 39.41           C  
ATOM   3892  C   GLU B 101      -0.678 -14.385 -29.414  1.00 39.74           C  
ATOM   3893  O   GLU B 101      -0.474 -14.790 -28.271  1.00 39.95           O  
ATOM   3894  CB  GLU B 101      -0.104 -15.393 -31.646  1.00 39.61           C  
ATOM   3895  CG  GLU B 101      -0.888 -14.615 -32.702  1.00 40.91           C  
ATOM   3896  CD  GLU B 101      -0.729 -15.194 -34.093  1.00 42.64           C  
ATOM   3897  OE1 GLU B 101       0.425 -15.289 -34.573  1.00 43.15           O  
ATOM   3898  OE2 GLU B 101      -1.759 -15.549 -34.710  1.00 43.70           O  
ATOM   3899  N   THR B 102      -1.815 -13.802 -29.791  1.00 40.16           N  
ATOM   3900  CA  THR B 102      -2.880 -13.465 -28.845  1.00 40.58           C  
ATOM   3901  C   THR B 102      -3.224 -14.628 -27.911  1.00 40.69           C  
ATOM   3902  O   THR B 102      -3.377 -15.772 -28.357  1.00 40.68           O  
ATOM   3903  CB  THR B 102      -4.162 -13.004 -29.580  1.00 40.74           C  
ATOM   3904  OG1 THR B 102      -3.805 -12.247 -30.745  1.00 40.90           O  
ATOM   3905  CG2 THR B 102      -5.035 -12.140 -28.658  1.00 41.14           C  
ATOM   3906  N   ASP B 103      -3.318 -14.319 -26.610  1.00 40.74           N  
ATOM   3907  CA  ASP B 103      -3.671 -15.296 -25.559  1.00 40.71           C  
ATOM   3908  C   ASP B 103      -2.519 -16.232 -25.188  1.00 40.44           C  
ATOM   3909  O   ASP B 103      -2.570 -16.910 -24.161  1.00 40.50           O  
ATOM   3910  CB  ASP B 103      -4.919 -16.118 -25.941  1.00 40.97           C  
ATOM   3911  CG  ASP B 103      -6.059 -15.252 -26.458  1.00 41.85           C  
ATOM   3912  OD1 ASP B 103      -6.524 -14.362 -25.709  1.00 42.53           O  
ATOM   3913  OD2 ASP B 103      -6.491 -15.467 -27.615  1.00 42.59           O  
ATOM   3914  N   GLY B 104      -1.482 -16.258 -26.021  1.00 40.17           N  
ATOM   3915  CA  GLY B 104      -0.378 -17.202 -25.856  1.00 39.74           C  
ATOM   3916  C   GLY B 104       0.545 -16.864 -24.701  1.00 39.57           C  
ATOM   3917  O   GLY B 104       1.146 -17.756 -24.096  1.00 39.50           O  
ATOM   3918  N   ALA B 105       0.660 -15.574 -24.395  1.00 39.32           N  
ATOM   3919  CA  ALA B 105       1.539 -15.115 -23.322  1.00 39.18           C  
ATOM   3920  C   ALA B 105       0.965 -15.445 -21.948  1.00 39.06           C  
ATOM   3921  O   ALA B 105       1.696 -15.818 -21.034  1.00 39.01           O  
ATOM   3922  CB  ALA B 105       1.796 -13.623 -23.447  1.00 39.22           C  
ATOM   3923  N   LEU B 106      -0.350 -15.309 -21.816  1.00 38.96           N  
ATOM   3924  CA  LEU B 106      -1.035 -15.637 -20.572  1.00 38.93           C  
ATOM   3925  C   LEU B 106      -1.008 -17.133 -20.292  1.00 38.98           C  
ATOM   3926  O   LEU B 106      -0.859 -17.552 -19.141  1.00 39.05           O  
ATOM   3927  CB  LEU B 106      -2.479 -15.126 -20.601  1.00 38.90           C  
ATOM   3928  CG  LEU B 106      -2.649 -13.615 -20.440  1.00 38.83           C  
ATOM   3929  CD1 LEU B 106      -4.092 -13.206 -20.665  1.00 38.85           C  
ATOM   3930  CD2 LEU B 106      -2.163 -13.163 -19.065  1.00 39.10           C  
ATOM   3931  N   GLU B 107      -1.157 -17.935 -21.349  1.00 38.98           N  
ATOM   3932  CA  GLU B 107      -0.957 -19.385 -21.259  1.00 39.06           C  
ATOM   3933  C   GLU B 107       0.375 -19.702 -20.582  1.00 38.88           C  
ATOM   3934  O   GLU B 107       0.415 -20.409 -19.573  1.00 38.91           O  
ATOM   3935  CB  GLU B 107      -0.982 -20.021 -22.653  1.00 39.11           C  
ATOM   3936  CG  GLU B 107      -2.367 -20.391 -23.171  1.00 39.19           C  
ATOM   3937  CD  GLU B 107      -2.305 -21.295 -24.407  1.00 39.51           C  
ATOM   3938  OE1 GLU B 107      -1.682 -22.381 -24.326  1.00 39.40           O  
ATOM   3939  OE2 GLU B 107      -2.879 -20.918 -25.456  1.00 40.33           O  
ATOM   3940  N   GLU B 108       1.456 -19.153 -21.135  1.00 38.71           N  
ATOM   3941  CA  GLU B 108       2.806 -19.404 -20.634  1.00 38.65           C  
ATOM   3942  C   GLU B 108       2.967 -18.960 -19.179  1.00 38.59           C  
ATOM   3943  O   GLU B 108       3.598 -19.648 -18.384  1.00 38.58           O  
ATOM   3944  CB  GLU B 108       3.846 -18.712 -21.523  1.00 38.63           C  
ATOM   3945  CG  GLU B 108       5.301 -19.049 -21.184  1.00 38.95           C  
ATOM   3946  CD  GLU B 108       5.765 -20.380 -21.772  1.00 39.56           C  
ATOM   3947  OE1 GLU B 108       5.022 -20.981 -22.580  1.00 40.18           O  
ATOM   3948  OE2 GLU B 108       6.881 -20.820 -21.428  1.00 39.51           O  
ATOM   3949  N   ILE B 109       2.375 -17.818 -18.838  1.00 38.47           N  
ATOM   3950  CA  ILE B 109       2.417 -17.308 -17.468  1.00 38.44           C  
ATOM   3951  C   ILE B 109       1.787 -18.297 -16.490  1.00 38.51           C  
ATOM   3952  O   ILE B 109       2.378 -18.624 -15.458  1.00 38.47           O  
ATOM   3953  CB  ILE B 109       1.731 -15.916 -17.354  1.00 38.38           C  
ATOM   3954  CG1 ILE B 109       2.627 -14.836 -17.967  1.00 38.45           C  
ATOM   3955  CG2 ILE B 109       1.414 -15.577 -15.898  1.00 38.24           C  
ATOM   3956  CD1 ILE B 109       2.034 -13.448 -17.932  1.00 38.44           C  
ATOM   3957  N   LEU B 110       0.620 -18.823 -16.856  1.00 38.73           N  
ATOM   3958  CA  LEU B 110      -0.125 -19.740 -15.992  1.00 39.01           C  
ATOM   3959  C   LEU B 110       0.594 -21.078 -15.766  1.00 39.26           C  
ATOM   3960  O   LEU B 110       0.205 -21.861 -14.897  1.00 39.36           O  
ATOM   3961  CB  LEU B 110      -1.529 -19.981 -16.549  1.00 38.96           C  
ATOM   3962  CG  LEU B 110      -2.512 -18.806 -16.490  1.00 38.88           C  
ATOM   3963  CD1 LEU B 110      -3.711 -19.076 -17.383  1.00 38.80           C  
ATOM   3964  CD2 LEU B 110      -2.954 -18.523 -15.054  1.00 38.77           C  
ATOM   3965  N   ARG B 111       1.644 -21.328 -16.541  1.00 39.56           N  
ATOM   3966  CA  ARG B 111       2.470 -22.513 -16.344  1.00 39.86           C  
ATOM   3967  C   ARG B 111       3.356 -22.399 -15.105  1.00 39.89           C  
ATOM   3968  O   ARG B 111       3.714 -23.408 -14.501  1.00 40.11           O  
ATOM   3969  CB  ARG B 111       3.331 -22.785 -17.576  1.00 39.89           C  
ATOM   3970  CG  ARG B 111       2.618 -23.545 -18.686  1.00 40.63           C  
ATOM   3971  CD  ARG B 111       3.592 -23.912 -19.802  1.00 41.84           C  
ATOM   3972  NE  ARG B 111       4.747 -24.651 -19.293  1.00 42.79           N  
ATOM   3973  CZ  ARG B 111       5.985 -24.536 -19.770  1.00 43.17           C  
ATOM   3974  NH1 ARG B 111       6.968 -25.249 -19.238  1.00 43.41           N  
ATOM   3975  NH2 ARG B 111       6.242 -23.703 -20.774  1.00 43.04           N  
ATOM   3976  N   PHE B 112       3.706 -21.168 -14.730  1.00 39.90           N  
ATOM   3977  CA  PHE B 112       4.666 -20.945 -13.644  1.00 39.91           C  
ATOM   3978  C   PHE B 112       4.033 -20.312 -12.416  1.00 39.83           C  
ATOM   3979  O   PHE B 112       4.737 -19.773 -11.561  1.00 39.86           O  
ATOM   3980  CB  PHE B 112       5.824 -20.063 -14.117  1.00 39.96           C  
ATOM   3981  CG  PHE B 112       6.210 -20.282 -15.541  1.00 40.23           C  
ATOM   3982  CD1 PHE B 112       6.652 -21.529 -15.975  1.00 40.53           C  
ATOM   3983  CD2 PHE B 112       6.161 -19.235 -16.452  1.00 40.37           C  
ATOM   3984  CE1 PHE B 112       7.015 -21.731 -17.299  1.00 41.09           C  
ATOM   3985  CE2 PHE B 112       6.531 -19.426 -17.773  1.00 40.56           C  
ATOM   3986  CZ  PHE B 112       6.952 -20.676 -18.200  1.00 40.67           C  
ATOM   3987  N   SER B 113       2.710 -20.379 -12.320  1.00 39.78           N  
ATOM   3988  CA  SER B 113       1.997 -19.583 -11.334  1.00 39.77           C  
ATOM   3989  C   SER B 113       0.670 -20.186 -10.894  1.00 39.82           C  
ATOM   3990  O   SER B 113      -0.035 -20.817 -11.683  1.00 39.74           O  
ATOM   3991  CB  SER B 113       1.764 -18.176 -11.873  1.00 39.87           C  
ATOM   3992  OG  SER B 113       1.103 -18.223 -13.127  1.00 39.92           O  
ATOM   3993  N   THR B 114       0.343 -19.985  -9.621  1.00 39.83           N  
ATOM   3994  CA  THR B 114      -1.002 -20.225  -9.114  1.00 39.90           C  
ATOM   3995  C   THR B 114      -1.560 -18.931  -8.556  1.00 39.82           C  
ATOM   3996  O   THR B 114      -0.817 -18.099  -8.036  1.00 39.82           O  
ATOM   3997  CB  THR B 114      -1.010 -21.271  -7.989  1.00 39.94           C  
ATOM   3998  OG1 THR B 114      -0.225 -20.797  -6.886  1.00 40.17           O  
ATOM   3999  CG2 THR B 114      -0.449 -22.588  -8.478  1.00 40.29           C  
ATOM   4000  N   PHE B 115      -2.872 -18.764  -8.657  1.00 39.81           N  
ATOM   4001  CA  PHE B 115      -3.525 -17.580  -8.123  1.00 39.84           C  
ATOM   4002  C   PHE B 115      -4.678 -17.955  -7.196  1.00 39.91           C  
ATOM   4003  O   PHE B 115      -5.804 -17.460  -7.347  1.00 40.01           O  
ATOM   4004  CB  PHE B 115      -4.002 -16.673  -9.258  1.00 39.78           C  
ATOM   4005  CG  PHE B 115      -2.884 -16.088 -10.075  1.00 39.78           C  
ATOM   4006  CD1 PHE B 115      -2.305 -14.877  -9.719  1.00 39.84           C  
ATOM   4007  CD2 PHE B 115      -2.396 -16.755 -11.192  1.00 39.76           C  
ATOM   4008  CE1 PHE B 115      -1.268 -14.337 -10.468  1.00 39.95           C  
ATOM   4009  CE2 PHE B 115      -1.359 -16.221 -11.941  1.00 39.69           C  
ATOM   4010  CZ  PHE B 115      -0.795 -15.011 -11.579  1.00 39.73           C  
ATOM   4011  N   GLY B 116      -4.388 -18.837  -6.239  1.00 39.76           N  
ATOM   4012  CA  GLY B 116      -5.375 -19.276  -5.258  1.00 39.60           C  
ATOM   4013  C   GLY B 116      -6.391 -20.250  -5.823  1.00 39.45           C  
ATOM   4014  O   GLY B 116      -6.188 -20.822  -6.894  1.00 39.42           O  
ATOM   4015  N   VAL B 117      -7.490 -20.435  -5.098  1.00 39.39           N  
ATOM   4016  CA  VAL B 117      -8.568 -21.325  -5.532  1.00 39.28           C  
ATOM   4017  C   VAL B 117      -9.421 -20.692  -6.631  1.00 39.18           C  
ATOM   4018  O   VAL B 117     -10.021 -21.396  -7.450  1.00 39.23           O  
ATOM   4019  CB  VAL B 117      -9.487 -21.737  -4.349  1.00 39.34           C  
ATOM   4020  CG1 VAL B 117      -8.830 -22.828  -3.514  1.00 39.54           C  
ATOM   4021  CG2 VAL B 117      -9.842 -20.525  -3.490  1.00 38.93           C  
ATOM   4022  N   THR B 118      -9.469 -19.363  -6.642  1.00 39.01           N  
ATOM   4023  CA  THR B 118     -10.323 -18.628  -7.569  1.00 38.78           C  
ATOM   4024  C   THR B 118      -9.621 -18.391  -8.907  1.00 38.67           C  
ATOM   4025  O   THR B 118      -8.418 -18.641  -9.046  1.00 38.71           O  
ATOM   4026  CB  THR B 118     -10.776 -17.275  -6.970  1.00 38.74           C  
ATOM   4027  OG1 THR B 118      -9.628 -16.474  -6.668  1.00 38.71           O  
ATOM   4028  CG2 THR B 118     -11.577 -17.498  -5.695  1.00 38.58           C  
ATOM   4029  N   GLU B 119     -10.383 -17.921  -9.889  1.00 38.42           N  
ATOM   4030  CA  GLU B 119      -9.843 -17.612 -11.205  1.00 38.29           C  
ATOM   4031  C   GLU B 119      -8.704 -16.587 -11.096  1.00 37.92           C  
ATOM   4032  O   GLU B 119      -8.822 -15.600 -10.365  1.00 38.02           O  
ATOM   4033  CB  GLU B 119     -10.952 -17.078 -12.114  1.00 38.37           C  
ATOM   4034  CG  GLU B 119     -10.744 -17.360 -13.596  1.00 39.50           C  
ATOM   4035  CD  GLU B 119     -10.951 -18.823 -13.950  1.00 40.20           C  
ATOM   4036  OE1 GLU B 119     -11.835 -19.467 -13.343  1.00 40.68           O  
ATOM   4037  OE2 GLU B 119     -10.233 -19.325 -14.840  1.00 40.27           O  
ATOM   4038  N   PRO B 120      -7.581 -16.846 -11.799  1.00 37.49           N  
ATOM   4039  CA  PRO B 120      -6.421 -15.946 -11.858  1.00 37.13           C  
ATOM   4040  C   PRO B 120      -6.782 -14.485 -12.129  1.00 36.76           C  
ATOM   4041  O   PRO B 120      -6.113 -13.581 -11.624  1.00 36.85           O  
ATOM   4042  CB  PRO B 120      -5.590 -16.514 -13.026  1.00 37.17           C  
ATOM   4043  CG  PRO B 120      -6.436 -17.621 -13.633  1.00 37.42           C  
ATOM   4044  CD  PRO B 120      -7.345 -18.076 -12.565  1.00 37.41           C  
ATOM   4045  N   VAL B 121      -7.843 -14.262 -12.902  1.00 36.24           N  
ATOM   4046  CA  VAL B 121      -8.279 -12.909 -13.255  1.00 35.63           C  
ATOM   4047  C   VAL B 121      -8.766 -12.104 -12.032  1.00 35.22           C  
ATOM   4048  O   VAL B 121      -8.922 -10.885 -12.103  1.00 35.19           O  
ATOM   4049  CB  VAL B 121      -9.370 -12.929 -14.378  1.00 35.70           C  
ATOM   4050  CG1 VAL B 121     -10.768 -13.133 -13.785  1.00 35.37           C  
ATOM   4051  CG2 VAL B 121      -9.308 -11.655 -15.215  1.00 35.68           C  
ATOM   4052  N   ASN B 122      -8.970 -12.788 -10.909  1.00 34.72           N  
ATOM   4053  CA  ASN B 122      -9.344 -12.113  -9.665  1.00 34.16           C  
ATOM   4054  C   ASN B 122      -8.144 -11.585  -8.875  1.00 33.48           C  
ATOM   4055  O   ASN B 122      -8.312 -10.977  -7.821  1.00 33.64           O  
ATOM   4056  CB  ASN B 122     -10.203 -13.023  -8.784  1.00 34.26           C  
ATOM   4057  CG  ASN B 122     -11.552 -13.330  -9.402  1.00 34.66           C  
ATOM   4058  OD1 ASN B 122     -12.170 -12.473 -10.036  1.00 35.30           O  
ATOM   4059  ND2 ASN B 122     -12.018 -14.558  -9.218  1.00 35.01           N  
ATOM   4060  N   ASP B 123      -6.941 -11.791  -9.408  1.00 32.62           N  
ATOM   4061  CA  ASP B 123      -5.719 -11.329  -8.749  1.00 31.73           C  
ATOM   4062  C   ASP B 123      -5.106 -10.101  -9.441  1.00 30.93           C  
ATOM   4063  O   ASP B 123      -4.909 -10.093 -10.658  1.00 30.65           O  
ATOM   4064  CB  ASP B 123      -4.694 -12.459  -8.669  1.00 31.90           C  
ATOM   4065  CG  ASP B 123      -3.635 -12.211  -7.611  1.00 32.57           C  
ATOM   4066  OD1 ASP B 123      -2.825 -11.270  -7.778  1.00 32.98           O  
ATOM   4067  OD2 ASP B 123      -3.610 -12.962  -6.612  1.00 33.77           O  
ATOM   4068  N   ARG B 124      -4.777  -9.088  -8.639  1.00 30.01           N  
ATOM   4069  CA  ARG B 124      -4.295  -7.797  -9.144  1.00 29.09           C  
ATOM   4070  C   ARG B 124      -3.014  -7.928  -9.966  1.00 28.49           C  
ATOM   4071  O   ARG B 124      -2.852  -7.258 -10.984  1.00 28.24           O  
ATOM   4072  CB  ARG B 124      -4.090  -6.814  -7.980  1.00 29.08           C  
ATOM   4073  CG  ARG B 124      -3.726  -5.402  -8.407  1.00 29.09           C  
ATOM   4074  CD  ARG B 124      -4.102  -4.369  -7.351  1.00 29.53           C  
ATOM   4075  NE  ARG B 124      -3.908  -3.008  -7.850  1.00 29.82           N  
ATOM   4076  CZ  ARG B 124      -2.925  -2.199  -7.467  1.00 30.36           C  
ATOM   4077  NH1 ARG B 124      -2.054  -2.594  -6.551  1.00 31.20           N  
ATOM   4078  NH2 ARG B 124      -2.822  -0.986  -7.991  1.00 30.71           N  
ATOM   4079  N   MET B 125      -2.116  -8.799  -9.519  1.00 27.74           N  
ATOM   4080  CA  MET B 125      -0.878  -9.079 -10.239  1.00 27.22           C  
ATOM   4081  C   MET B 125      -1.158  -9.619 -11.651  1.00 26.74           C  
ATOM   4082  O   MET B 125      -0.559  -9.167 -12.631  1.00 26.61           O  
ATOM   4083  CB  MET B 125      -0.030 -10.077  -9.450  1.00 27.11           C  
ATOM   4084  CG  MET B 125       1.331 -10.357 -10.050  1.00 27.35           C  
ATOM   4085  SD  MET B 125       2.149 -11.761  -9.272  1.00 27.76           S  
ATOM   4086  CE  MET B 125       2.281 -11.185  -7.579  1.00 27.58           C  
ATOM   4087  N   PHE B 126      -2.088 -10.567 -11.744  1.00 26.06           N  
ATOM   4088  CA  PHE B 126      -2.437 -11.181 -13.019  1.00 25.46           C  
ATOM   4089  C   PHE B 126      -3.118 -10.181 -13.951  1.00 25.15           C  
ATOM   4090  O   PHE B 126      -2.933 -10.230 -15.169  1.00 24.97           O  
ATOM   4091  CB  PHE B 126      -3.337 -12.400 -12.797  1.00 25.36           C  
ATOM   4092  CG  PHE B 126      -3.608 -13.187 -14.045  1.00 25.15           C  
ATOM   4093  CD1 PHE B 126      -2.659 -14.072 -14.544  1.00 24.89           C  
ATOM   4094  CD2 PHE B 126      -4.809 -13.042 -14.728  1.00 24.44           C  
ATOM   4095  CE1 PHE B 126      -2.905 -14.794 -15.699  1.00 24.69           C  
ATOM   4096  CE2 PHE B 126      -5.059 -13.762 -15.882  1.00 24.18           C  
ATOM   4097  CZ  PHE B 126      -4.110 -14.640 -16.366  1.00 24.63           C  
ATOM   4098  N   ARG B 127      -3.897  -9.272 -13.370  1.00 24.74           N  
ATOM   4099  CA  ARG B 127      -4.560  -8.222 -14.136  1.00 24.39           C  
ATOM   4100  C   ARG B 127      -3.559  -7.211 -14.701  1.00 23.94           C  
ATOM   4101  O   ARG B 127      -3.680  -6.778 -15.846  1.00 23.74           O  
ATOM   4102  CB  ARG B 127      -5.617  -7.518 -13.284  1.00 24.44           C  
ATOM   4103  CG  ARG B 127      -6.817  -8.397 -12.947  1.00 24.64           C  
ATOM   4104  CD  ARG B 127      -7.936  -7.600 -12.308  1.00 25.58           C  
ATOM   4105  NE  ARG B 127      -7.567  -7.082 -10.988  1.00 27.73           N  
ATOM   4106  CZ  ARG B 127      -7.898  -7.654  -9.828  1.00 28.17           C  
ATOM   4107  NH1 ARG B 127      -8.602  -8.774  -9.814  1.00 28.24           N  
ATOM   4108  NH2 ARG B 127      -7.526  -7.097  -8.680  1.00 28.20           N  
ATOM   4109  N   LEU B 128      -2.560  -6.863 -13.900  1.00 23.55           N  
ATOM   4110  CA  LEU B 128      -1.497  -5.969 -14.348  1.00 23.23           C  
ATOM   4111  C   LEU B 128      -0.644  -6.632 -15.424  1.00 23.04           C  
ATOM   4112  O   LEU B 128      -0.198  -5.976 -16.365  1.00 22.78           O  
ATOM   4113  CB  LEU B 128      -0.628  -5.523 -13.166  1.00 22.96           C  
ATOM   4114  CG  LEU B 128      -1.302  -4.576 -12.162  1.00 22.86           C  
ATOM   4115  CD1 LEU B 128      -0.477  -4.439 -10.886  1.00 22.42           C  
ATOM   4116  CD2 LEU B 128      -1.563  -3.218 -12.786  1.00 21.94           C  
ATOM   4117  N   LEU B 129      -0.438  -7.940 -15.284  1.00 22.99           N  
ATOM   4118  CA  LEU B 129       0.259  -8.722 -16.296  1.00 23.04           C  
ATOM   4119  C   LEU B 129      -0.521  -8.732 -17.605  1.00 23.14           C  
ATOM   4120  O   LEU B 129       0.037  -8.463 -18.664  1.00 23.14           O  
ATOM   4121  CB  LEU B 129       0.494 -10.153 -15.806  1.00 22.90           C  
ATOM   4122  CG  LEU B 129       1.681 -10.358 -14.863  1.00 22.97           C  
ATOM   4123  CD1 LEU B 129       1.450 -11.547 -13.955  1.00 22.65           C  
ATOM   4124  CD2 LEU B 129       2.981 -10.517 -15.646  1.00 23.14           C  
ATOM   4125  N   SER B 130      -1.820  -9.016 -17.514  1.00 23.29           N  
ATOM   4126  CA  SER B 130      -2.701  -9.017 -18.679  1.00 23.44           C  
ATOM   4127  C   SER B 130      -2.733  -7.653 -19.357  1.00 23.60           C  
ATOM   4128  O   SER B 130      -2.723  -7.564 -20.583  1.00 23.71           O  
ATOM   4129  CB  SER B 130      -4.122  -9.432 -18.280  1.00 23.50           C  
ATOM   4130  OG  SER B 130      -4.150 -10.761 -17.787  1.00 23.38           O  
ATOM   4131  N   ALA B 131      -2.764  -6.596 -18.553  1.00 23.74           N  
ATOM   4132  CA  ALA B 131      -2.807  -5.234 -19.075  1.00 23.98           C  
ATOM   4133  C   ALA B 131      -1.536  -4.866 -19.848  1.00 24.16           C  
ATOM   4134  O   ALA B 131      -1.603  -4.161 -20.859  1.00 24.14           O  
ATOM   4135  CB  ALA B 131      -3.055  -4.237 -17.951  1.00 23.80           C  
ATOM   4136  N   PHE B 132      -0.385  -5.344 -19.372  1.00 24.19           N  
ATOM   4137  CA  PHE B 132       0.881  -5.101 -20.065  1.00 24.42           C  
ATOM   4138  C   PHE B 132       0.931  -5.842 -21.399  1.00 24.82           C  
ATOM   4139  O   PHE B 132       1.356  -5.287 -22.412  1.00 24.81           O  
ATOM   4140  CB  PHE B 132       2.075  -5.498 -19.191  1.00 24.05           C  
ATOM   4141  CG  PHE B 132       3.415  -5.191 -19.816  1.00 23.74           C  
ATOM   4142  CD1 PHE B 132       3.897  -3.887 -19.857  1.00 23.57           C  
ATOM   4143  CD2 PHE B 132       4.192  -6.204 -20.367  1.00 23.70           C  
ATOM   4144  CE1 PHE B 132       5.131  -3.599 -20.439  1.00 23.42           C  
ATOM   4145  CE2 PHE B 132       5.432  -5.921 -20.952  1.00 23.53           C  
ATOM   4146  CZ  PHE B 132       5.897  -4.619 -20.986  1.00 23.56           C  
ATOM   4147  N   ILE B 133       0.497  -7.097 -21.389  1.00 25.34           N  
ATOM   4148  CA  ILE B 133       0.479  -7.910 -22.592  1.00 26.02           C  
ATOM   4149  C   ILE B 133      -0.474  -7.319 -23.634  1.00 26.73           C  
ATOM   4150  O   ILE B 133      -0.134  -7.230 -24.819  1.00 26.71           O  
ATOM   4151  CB  ILE B 133       0.096  -9.366 -22.272  1.00 26.05           C  
ATOM   4152  CG1 ILE B 133       1.130  -9.979 -21.324  1.00 25.56           C  
ATOM   4153  CG2 ILE B 133      -0.016 -10.199 -23.559  1.00 25.96           C  
ATOM   4154  CD1 ILE B 133       0.650 -11.199 -20.607  1.00 24.89           C  
ATOM   4155  N   ALA B 134      -1.646  -6.880 -23.173  1.00 27.50           N  
ATOM   4156  CA  ALA B 134      -2.635  -6.246 -24.035  1.00 28.37           C  
ATOM   4157  C   ALA B 134      -2.123  -4.933 -24.630  1.00 29.01           C  
ATOM   4158  O   ALA B 134      -2.093  -4.770 -25.847  1.00 29.14           O  
ATOM   4159  CB  ALA B 134      -3.937  -6.015 -23.272  1.00 28.29           C  
ATOM   4160  N   ASP B 135      -1.729  -4.001 -23.767  1.00 29.82           N  
ATOM   4161  CA  ASP B 135      -1.239  -2.701 -24.219  1.00 30.83           C  
ATOM   4162  C   ASP B 135      -0.229  -2.110 -23.241  1.00 31.34           C  
ATOM   4163  O   ASP B 135      -0.560  -1.232 -22.441  1.00 31.37           O  
ATOM   4164  CB  ASP B 135      -2.404  -1.724 -24.434  1.00 31.08           C  
ATOM   4165  CG  ASP B 135      -2.005  -0.500 -25.268  1.00 31.95           C  
ATOM   4166  OD1 ASP B 135      -0.877  -0.483 -25.821  1.00 32.77           O  
ATOM   4167  OD2 ASP B 135      -2.825   0.441 -25.374  1.00 32.71           O  
ATOM   4168  N   GLY B 136       1.009  -2.589 -23.322  1.00 31.94           N  
ATOM   4169  CA  GLY B 136       2.081  -2.088 -22.478  1.00 32.77           C  
ATOM   4170  C   GLY B 136       2.559  -0.715 -22.897  1.00 33.40           C  
ATOM   4171  O   GLY B 136       3.020   0.069 -22.067  1.00 33.55           O  
ATOM   4172  N   GLY B 137       2.430  -0.413 -24.186  1.00 33.87           N  
ATOM   4173  CA  GLY B 137       2.908   0.853 -24.733  1.00 34.68           C  
ATOM   4174  C   GLY B 137       2.045   2.052 -24.387  1.00 35.31           C  
ATOM   4175  O   GLY B 137       2.342   3.172 -24.802  1.00 35.43           O  
ATOM   4176  N   ARG B 138       0.982   1.821 -23.615  1.00 35.94           N  
ATOM   4177  CA  ARG B 138       0.006   2.869 -23.298  1.00 36.47           C  
ATOM   4178  C   ARG B 138       0.626   4.036 -22.524  1.00 36.88           C  
ATOM   4179  O   ARG B 138       0.505   5.192 -22.933  1.00 36.91           O  
ATOM   4180  CB  ARG B 138      -1.186   2.291 -22.526  1.00 36.42           C  
ATOM   4181  CG  ARG B 138      -2.384   3.232 -22.452  1.00 36.31           C  
ATOM   4182  CD  ARG B 138      -3.427   2.736 -21.474  1.00 36.15           C  
ATOM   4183  NE  ARG B 138      -4.085   1.521 -21.941  1.00 36.15           N  
ATOM   4184  CZ  ARG B 138      -5.238   1.066 -21.464  1.00 36.36           C  
ATOM   4185  NH1 ARG B 138      -5.765  -0.048 -21.951  1.00 36.36           N  
ATOM   4186  NH2 ARG B 138      -5.871   1.729 -20.506  1.00 37.35           N  
ATOM   4187  N   TYR B 139       1.287   3.730 -21.409  1.00 37.45           N  
ATOM   4188  CA  TYR B 139       1.963   4.760 -20.618  1.00 37.93           C  
ATOM   4189  C   TYR B 139       3.455   4.766 -20.877  1.00 38.32           C  
ATOM   4190  O   TYR B 139       4.246   5.173 -20.024  1.00 38.49           O  
ATOM   4191  CB  TYR B 139       1.673   4.590 -19.128  1.00 37.83           C  
ATOM   4192  CG  TYR B 139       0.244   4.881 -18.770  1.00 37.93           C  
ATOM   4193  CD1 TYR B 139      -0.224   6.194 -18.698  1.00 37.83           C  
ATOM   4194  CD2 TYR B 139      -0.655   3.850 -18.534  1.00 37.90           C  
ATOM   4195  CE1 TYR B 139      -1.544   6.467 -18.387  1.00 37.43           C  
ATOM   4196  CE2 TYR B 139      -1.972   4.111 -18.221  1.00 37.87           C  
ATOM   4197  CZ  TYR B 139      -2.413   5.421 -18.149  1.00 37.72           C  
ATOM   4198  OH  TYR B 139      -3.726   5.678 -17.840  1.00 38.45           O  
ATOM   4199  N   CYS B 140       3.834   4.302 -22.062  1.00 38.77           N  
ATOM   4200  CA  CYS B 140       5.185   4.472 -22.550  1.00 39.00           C  
ATOM   4201  C   CYS B 140       5.390   5.915 -22.990  1.00 39.08           C  
ATOM   4202  O   CYS B 140       4.647   6.431 -23.831  1.00 39.22           O  
ATOM   4203  CB  CYS B 140       5.447   3.528 -23.717  1.00 39.02           C  
ATOM   4204  SG  CYS B 140       7.171   3.106 -23.934  1.00 39.58           S  
ATOM   4205  N   LEU B 141       6.387   6.570 -22.404  1.00 39.09           N  
ATOM   4206  CA  LEU B 141       6.667   7.970 -22.696  1.00 39.13           C  
ATOM   4207  C   LEU B 141       7.305   8.118 -24.077  1.00 39.28           C  
ATOM   4208  O   LEU B 141       8.360   7.540 -24.336  1.00 39.37           O  
ATOM   4209  CB  LEU B 141       7.586   8.560 -21.627  1.00 39.01           C  
ATOM   4210  CG  LEU B 141       7.685  10.083 -21.583  1.00 39.01           C  
ATOM   4211  CD1 LEU B 141       6.454  10.682 -20.908  1.00 38.99           C  
ATOM   4212  CD2 LEU B 141       8.952  10.507 -20.867  1.00 38.74           C  
ATOM   4213  N   PRO B 142       6.659   8.900 -24.968  1.00 39.40           N  
ATOM   4214  CA  PRO B 142       7.104   9.074 -26.356  1.00 39.49           C  
ATOM   4215  C   PRO B 142       8.486   9.713 -26.451  1.00 39.73           C  
ATOM   4216  O   PRO B 142       8.961  10.310 -25.486  1.00 39.75           O  
ATOM   4217  CB  PRO B 142       6.047  10.017 -26.949  1.00 39.44           C  
ATOM   4218  CG  PRO B 142       4.873   9.899 -26.044  1.00 39.39           C  
ATOM   4219  CD  PRO B 142       5.436   9.669 -24.688  1.00 39.36           C  
ATOM   4220  N   GLU B 143       9.118   9.584 -27.615  1.00 40.05           N  
ATOM   4221  CA  GLU B 143      10.462  10.125 -27.832  1.00 40.24           C  
ATOM   4222  C   GLU B 143      10.553  11.658 -27.748  1.00 40.03           C  
ATOM   4223  O   GLU B 143      11.459  12.180 -27.101  1.00 40.03           O  
ATOM   4224  CB  GLU B 143      11.060   9.618 -29.156  1.00 40.45           C  
ATOM   4225  CG  GLU B 143      11.772   8.274 -29.043  1.00 41.25           C  
ATOM   4226  CD  GLU B 143      12.839   8.263 -27.956  1.00 42.69           C  
ATOM   4227  OE1 GLU B 143      13.680   9.192 -27.929  1.00 43.02           O  
ATOM   4228  OE2 GLU B 143      12.834   7.326 -27.128  1.00 43.25           O  
ATOM   4229  N   PRO B 144       9.614  12.386 -28.404  1.00 39.96           N  
ATOM   4230  CA  PRO B 144       9.690  13.849 -28.369  1.00 39.85           C  
ATOM   4231  C   PRO B 144       9.448  14.431 -26.977  1.00 39.81           C  
ATOM   4232  O   PRO B 144       9.715  15.610 -26.753  1.00 39.97           O  
ATOM   4233  CB  PRO B 144       8.564  14.284 -29.323  1.00 39.72           C  
ATOM   4234  CG  PRO B 144       8.246  13.075 -30.132  1.00 39.95           C  
ATOM   4235  CD  PRO B 144       8.480  11.926 -29.224  1.00 40.05           C  
ATOM   4236  N   LEU B 145       8.951  13.609 -26.054  1.00 39.71           N  
ATOM   4237  CA  LEU B 145       8.635  14.076 -24.706  1.00 39.58           C  
ATOM   4238  C   LEU B 145       9.603  13.554 -23.646  1.00 39.77           C  
ATOM   4239  O   LEU B 145       9.277  13.524 -22.466  1.00 39.80           O  
ATOM   4240  CB  LEU B 145       7.193  13.722 -24.334  1.00 39.38           C  
ATOM   4241  CG  LEU B 145       6.101  14.530 -25.032  1.00 38.68           C
[truncated: 194,401 more chars]
